# Supplementary material for: (Dimethyl­formamide)(2-methyl­propen­oato)[tris­(1-methyl-1H-benzimidazol-2-ylmeth­yl)amine]­manganese(II) perchlorate dimethyl­formamide solvate
Source: Acta Crystallogr Sect E Struct Rep Online. 2010 Sep 18;66(Pt 10):m1270. doi: 10.1107/S1600536810036457 (PMC2983334; doi:10.1107/S1600536810036457)
Supplement: Supplementary file 1 [file e-66-m1270-sup1.cif]

##############################################################################
###                                                                        ###
###        Electronic paper (Acta Crystallographica Section E)             ###
###                                                                        ###
##############################################################################
#                                                                            #
# This CIF contains the data in a paper accepted for publication in Acta     #
# Crystallographica Section E. It conforms to the requirements of Notes      #
# for Authors for Section E, and has been peer reviewed under the auspices   #
# of the IUCr Commission on Journals.                                        #
#                                                                            #
# Full details of the Crystallographic Information File format               #
# are given in the paper "The Crystallographic Information File (CIF):       #
# a New Standard Archive File for Crystallography" by S. R. Hall, F. H.      #
# Allen and I. D. Brown [Acta Cryst. (1991), A47, 655-685].                  #
#                                                                            #
# The current version of the core CIF dictionary is obtainable from          #
# ftp://ftp.iucr.org/pub/cif_core.dic. The current version number is 2.4.    #
#                                                                            #
# Software is freely available for graphical display of the structure(s) in  #
# this CIF.  For information consult the CIF home page http://www.iucr.org/  #
# cif/home.html                                                              #
#                                                                            #
# This file may be used for bona fide research purposes within the           #
# scientific community so long as proper attribution is given to the journal # 
# article from which it was obtained.                                        #
#                                                                            #
##############################################################################
                                             
data_global
_audit_creation_method     SHELXL-97
_journal_data_validation_number     ?
_journal_date_recd_electronic     2010-08-24
_journal_date_accepted     2010-09-12
_journal_name_full     'Acta Crystallographica, Section E'
_journal_year     2010
_journal_volume     66
_journal_issue     10
_journal_page_first     m1270
_journal_page_last     m1270
_journal_paper_category     QM
_journal_coeditor_code     IS2590
_publ_contact_author_name     'Huilu Wu'
_publ_contact_author_address
;
 School of Chemical and Biological Engineering
 Lanzhou Jiaotong University
 Lanzhou 730070
 China
;
_publ_contact_author_email     wuhuilu@163.com
_publ_contact_author_fax     '+86 931 4956512'
_publ_contact_author_phone     '+86 13893117544'
_publ_section_title
;\
(Dimethylformamide)(2-methylpropenoato)[tris(1-methyl-1<i>H</i>-benzimidazol-2-\
ylmethyl)amine]manganese(II) perchlorate dimethylformamide solvate
;
loop_
    _publ_author_name
    _publ_author_address
    'Huilu Wu'
;
School of Chemical and Biological Engineering
Lanzhou Jiaotong University
Lanzhou 730070
People's Republic of China
;
    'Fei Jia'
;
School of Chemical and Biological Engineering
Lanzhou Jiaotong University
Lanzhou 730070
People's Republic of China
;
    'Jin Kong'
;
School of Chemical and Biological Engineering
Lanzhou Jiaotong University
Lanzhou 730070
People's Republic of China
;
    'Fan Kou'
;
School of Chemical and Biological Engineering
Lanzhou Jiaotong University
Lanzhou 730070
People's Republic of China
;
    'Jingkun Yuan'
;
School of Chemical and Biological Engineering
Lanzhou Jiaotong University
Lanzhou 730070
People's Republic of China
;
data_I
_chemical_name_systematic
;
(Dimethylformamide)(2-methylpropenoato)[tris(1-methyl-1<i>H</i>-benzimidazol-
2-ylmethyl)amine]manganese(II) perchlorate dimethylformamide solvate
;
_chemical_name_common     ?
_chemical_formula_moiety     'C34 H39 Mn N8 O3 +, Cl O4 -, C3 H7 N O'
_chemical_formula_sum     'C37 H46 Cl Mn N9 O8'
_chemical_formula_iupac
                     '[Mn (C4 H5 O2) (C27 H27 N7) (C3 H7 N O)] Cl O4, C3 H7 N O'
_chemical_formula_weight     835.22
_chemical_melting_point     ?
_symmetry_cell_setting     triclinic
_symmetry_space_group_name_H-M     'P -1'
_symmetry_space_group_name_Hall     '-P 1'
loop_
    _symmetry_equiv_pos_as_xyz
    'x, y, z'
    '-x, -y, -z'
_cell_length_a     12.139(5)
_cell_length_b     12.354(5)
_cell_length_c     15.146(6)
_cell_angle_alpha     89.168(4)
_cell_angle_beta     71.098(4)
_cell_angle_gamma     76.936(5)
_cell_volume     2088.9(14)
_cell_formula_units_Z     2
_cell_measurement_reflns_used     6078
_cell_measurement_theta_min     2.320
_cell_measurement_theta_max     26.905
_cell_measurement_temperature     296(2)
_exptl_crystal_description     block
_exptl_crystal_colour     light-yellow
_exptl_crystal_size_max     0.38
_exptl_crystal_size_mid     0.34
_exptl_crystal_size_min     0.30
_exptl_crystal_density_diffrn     1.328
_exptl_crystal_density_meas     ?
_exptl_crystal_density_method     'not measured'
_exptl_crystal_F_000     874
_exptl_absorpt_coefficient_mu     0.439
_exptl_absorpt_correction_type     multi-scan
_exptl_absorpt_process_details     '(SADABS: Bruker, 2006)'
_exptl_absorpt_correction_T_min     0.8508
_exptl_absorpt_correction_T_max     0.8795
_exptl_special_details
;
;
_diffrn_ambient_temperature     296(2)
_diffrn_radiation_type     MoK\a
_diffrn_radiation_wavelength     0.71073
_diffrn_radiation_source     'fine-focus sealed tube'
_diffrn_radiation_monochromator     graphite
_diffrn_measurement_device_type     'Bruker APEXII area-detector'
_diffrn_measurement_method     '\w scans'
_diffrn_detector_area_resol_mean     ?
_diffrn_reflns_number     15471
_diffrn_reflns_av_R_equivalents     0.0330
_diffrn_reflns_av_sigmaI/netI     0.0499
_diffrn_reflns_theta_min     1.70
_diffrn_reflns_theta_max     25.50
_diffrn_reflns_theta_full     25.50
_diffrn_measured_fraction_theta_max     0.987
_diffrn_measured_fraction_theta_full     0.987
_diffrn_reflns_limit_h_min     -14
_diffrn_reflns_limit_h_max     14
_diffrn_reflns_limit_k_min     -14
_diffrn_reflns_limit_k_max     13
_diffrn_reflns_limit_l_min     -18
_diffrn_reflns_limit_l_max     18
_diffrn_standards_number     ?
_diffrn_standards_interval_count     ?
_diffrn_standards_interval_time     ?
_diffrn_standards_decay_%     ?
_refine_special_details
;
Refinement of <i>F</i>^2^ against ALL reflections. The weighted <i>R</i>-factor
<i>wR</i> and goodness of fit <i>S</i> are based on <i>F</i>^2^, conventional
<i>R</i>-factors <i>R</i> are based on <i>F</i>, with <i>F</i> set to zero for
negative <i>F</i>^2^. The threshold expression of <i>F</i>^2^ >
\s(<i>F</i>^2^) is used only for calculating <i>R</i>-factors(gt) <i>etc</i>.
and is not relevant to the choice of reflections for refinement.
<i>R</i>-factors based on <i>F</i>^2^ are statistically about twice as large
as those based on <i>F</i>, and <i>R</i>- factors based on ALL data will be
even larger.
;
_reflns_number_total     7680
_reflns_number_gt     5422
_reflns_threshold_expression     I>2sigma(I)
_refine_ls_structure_factor_coef     Fsqd
_refine_ls_matrix_type     full
_refine_ls_R_factor_all     0.0870
_refine_ls_R_factor_gt     0.0594
_refine_ls_wR_factor_gt     0.1744
_refine_ls_wR_factor_ref     0.1874
_refine_ls_goodness_of_fit_ref     1.100
_refine_ls_restrained_S_all     1.110
_refine_ls_number_reflns     7680
_refine_ls_number_parameters     525
_refine_ls_number_restraints     8
_refine_ls_hydrogen_treatment     constr
_refine_ls_weighting_scheme     calc
_refine_ls_weighting_details
         'calc w=1/[\s^2^(Fo^2^)+(0.1111P)^2^+0.1787P] where P=(Fo^2^+2Fc^2^)/3'
_atom_sites_solution_hydrogens     geom
_atom_sites_solution_primary     direct
_atom_sites_solution_secondary     difmap
_refine_ls_shift/su_max     0.001
_refine_ls_shift/su_mean     0.000
_refine_diff_density_max     0.901
_refine_diff_density_min     -0.544
_refine_ls_extinction_method     none
_refine_ls_extinction_coef     ?
loop_
    _atom_type_symbol
    _atom_type_description
    _atom_type_scat_dispersion_real
    _atom_type_scat_dispersion_imag
    _atom_type_scat_source
    'C' 'C' 0.0033 0.0016
                         'International Tables Vol C Tables 4.2.6.8 and 6.1.1.4'
    'H' 'H' 0.0000 0.0000
                         'International Tables Vol C Tables 4.2.6.8 and 6.1.1.4'
    'N' 'N' 0.0061 0.0033
                         'International Tables Vol C Tables 4.2.6.8 and 6.1.1.4'
    'O' 'O' 0.0106 0.0060
                         'International Tables Vol C Tables 4.2.6.8 and 6.1.1.4'
    'Cl' 'Cl' 0.1484 0.1585
                         'International Tables Vol C Tables 4.2.6.8 and 6.1.1.4'
    'Mn' 'Mn' 0.3368 0.7283
                         'International Tables Vol C Tables 4.2.6.8 and 6.1.1.4'
_computing_data_collection     'APEX2 (Bruker, 2006)'
_computing_cell_refinement     'SAINT (Bruker, 2006)'
_computing_data_reduction     'SAINT (Bruker, 2006)'
_computing_structure_solution     'SHELXS97 (Sheldrick, 2008)'
_computing_structure_refinement     'SHELXL97 (Sheldrick, 2008)'
_computing_molecular_graphics     'SHELXTL (Sheldrick, 2008)'
_computing_publication_material     'SHELXTL (Sheldrick, 2008)'
loop_
    _atom_site_type_symbol
    _atom_site_label
    _atom_site_fract_x
    _atom_site_fract_y
    _atom_site_fract_z
    _atom_site_U_iso_or_equiv
    _atom_site_adp_type
    _atom_site_calc_flag
    _atom_site_refinement_flags
    _atom_site_occupancy
    _atom_site_disorder_assembly
    _atom_site_disorder_group
    Mn Mn1 0.78941(4) 0.30677(4) 0.72233(3) 0.04338(18) Uani d U 1 . .
    Cl Cl 0.42500(11) 0.73755(8) 0.62722(8) 0.0706(3) Uani d . 1 . .
    O O1 0.9336(2) 0.3582(2) 0.76647(19) 0.0655(7) Uani d . 1 . .
    O O2 0.8252(3) 0.2580(2) 0.86003(18) 0.0720(8) Uani d U 1 . .
    O O3 0.9336(3) 0.1338(2) 0.6630(2) 0.0757(8) Uani d . 1 . .
    O O4 0.4724(4) 0.7215(3) 0.7008(3) 0.1208(14) Uani d . 1 A .
    O O5 0.3586(10) 0.6632(8) 0.6261(7) 0.101(3) Uani d P 0.640(8) A 1
    O O5' 0.3062(18) 0.740(4) 0.669(2) 0.262(15) Uani d P 0.360(8) A 2
    O O6 0.5290(5) 0.7232(11) 0.5421(4) 0.111(3) Uani d P 0.640(8) A 1
    O O6' 0.463(3) 0.6437(14) 0.5688(19) 0.190(13) Uani d P 0.360(8) A 2
    O O7 0.3568(13) 0.8430(9) 0.6244(10) 0.131(5) Uani d P 0.640(8) A 1
    O O7' 0.423(3) 0.8347(19) 0.5935(19) 0.172(16) Uani d P 0.360(8) A 2
    O O8 0.3489(4) 0.2371(5) 0.7818(4) 0.1465(19) Uani d . 1 . .
    N N1 0.6526(2) 0.4681(2) 0.79600(18) 0.0437(6) Uani d . 1 . .
    N N2 0.4589(2) 0.5539(2) 0.85885(19) 0.0494(7) Uani d . 1 . .
    N N3 0.6674(3) 0.1841(2) 0.74261(18) 0.0477(6) Uani d . 1 . .
    N N4 0.6038(3) 0.0753(2) 0.66356(19) 0.0524(7) Uani d . 1 . .
    N N5 0.8692(2) 0.3485(2) 0.57493(18) 0.0473(6) Uani d . 1 . .
    N N6 0.8642(3) 0.4395(2) 0.4480(2) 0.0581(8) Uani d . 1 . .
    N N7 0.6286(2) 0.3665(2) 0.64674(18) 0.0451(6) Uani d . 1 . .
    N N8 1.0068(5) -0.0478(4) 0.6781(4) 0.1245(16) Uani d D 1 . .
    N N9 0.2678(5) 0.0927(5) 0.7980(4) 0.131(2) Uani d . 1 . .
    C C1 0.5169(3) 0.4191(3) 0.7206(2) 0.0513(8) Uani d . 1 . .
    H H1A 0.4758 0.3625 0.7501 0.062 Uiso calc R 1 . .
    H H1B 0.4649 0.4698 0.6935 0.062 Uiso calc R 1 . .
    C C2 0.5432(3) 0.4806(3) 0.7911(2) 0.0448(7) Uani d . 1 . .
    C C3 0.3310(3) 0.5872(4) 0.8722(3) 0.0681(10) Uani d . 1 . .
    H H3A 0.3158 0.6501 0.8362 0.102 Uiso calc R 1 . .
    H H3B 0.2871 0.6071 0.9372 0.102 Uiso calc R 1 . .
    H H3C 0.3059 0.5265 0.8519 0.102 Uiso calc R 1 . .
    C C4 0.5162(3) 0.5930(3) 0.9121(2) 0.0478(8) Uani d . 1 . .
    C C5 0.4734(4) 0.6652(3) 0.9913(2) 0.0601(10) Uani d . 1 . .
    H H5 0.3921 0.6975 1.0184 0.072 Uiso calc R 1 . .
    C C6 0.5565(4) 0.6868(3) 1.0279(2) 0.0631(10) Uani d . 1 . .
    H H6 0.5309 0.7347 1.0812 0.076 Uiso calc R 1 . .
    C C7 0.6773(4) 0.6392(3) 0.9874(3) 0.0639(10) Uani d . 1 . .
    H H7 0.7313 0.6573 1.0132 0.077 Uiso calc R 1 . .
    C C8 0.7203(3) 0.5645(3) 0.9086(2) 0.0538(8) Uani d . 1 . .
    H H8 0.8017 0.5323 0.8819 0.065 Uiso calc R 1 . .
    C C9 0.6373(3) 0.5401(3) 0.8718(2) 0.0438(7) Uani d . 1 . .
    C C10 0.6214(3) 0.2630(3) 0.6052(2) 0.0517(8) Uani d . 1 . .
    H H10A 0.6855 0.2427 0.5459 0.062 Uiso calc R 1 . .
    H H10B 0.5456 0.2733 0.5939 0.062 Uiso calc R 1 . .
    C C11 0.6318(3) 0.1731(3) 0.6710(2) 0.0454(7) Uani d . 1 . .
    C C12 0.5611(4) 0.0362(3) 0.5929(3) 0.0752(12) Uani d . 1 . .
    H H12A 0.5215 0.0991 0.5677 0.113 Uiso calc R 1 . .
    H H12B 0.5060 -0.0092 0.6209 0.113 Uiso calc R 1 . .
    H H12C 0.6279 -0.0068 0.5436 0.113 Uiso calc R 1 . .
    C C13 0.6210(3) 0.0157(3) 0.7386(2) 0.0541(8) Uani d . 1 . .
    C C14 0.6035(4) -0.0882(3) 0.7658(3) 0.0721(11) Uani d . 1 . .
    H H14 0.5785 -0.1335 0.7314 0.086 Uiso calc R 1 . .
    C C15 0.6253(5) -0.1200(4) 0.8462(3) 0.0934(16) Uani d . 1 . .
    H H15 0.6138 -0.1888 0.8678 0.112 Uiso calc R 1 . .
    C C16 0.6642(5) -0.0528(4) 0.8971(3) 0.0887(15) Uani d . 1 . .
    H H16 0.6786 -0.0784 0.9513 0.106 Uiso calc R 1 . .
    C C17 0.6822(4) 0.0506(3) 0.8695(3) 0.0672(11) Uani d . 1 . .
    H H17 0.7077 0.0954 0.9040 0.081 Uiso calc R 1 . .
    C C18 0.6601(3) 0.0845(3) 0.7875(2) 0.0523(8) Uani d . 1 . .
    C C19 0.6679(3) 0.4447(3) 0.5758(2) 0.0509(8) Uani d . 1 . .
    H H19A 0.6445 0.5197 0.6045 0.061 Uiso calc R 1 . .
    H H19B 0.6306 0.4440 0.5281 0.061 Uiso calc R 1 . .
    C C20 0.8004(3) 0.4101(3) 0.5331(2) 0.0479(8) Uani d . 1 . .
    C C21 0.8145(5) 0.5073(4) 0.3826(3) 0.0786(13) Uani d . 1 . .
    H H21A 0.8689 0.5514 0.3497 0.118 Uiso calc R 1 . .
    H H21B 0.7388 0.5554 0.4169 0.118 Uiso calc R 1 . .
    H H21C 0.8036 0.4591 0.3385 0.118 Uiso calc R 1 . .
    C C22 0.9825(4) 0.3943(3) 0.4344(2) 0.0570(9) Uani d . 1 . .
    C C23 1.0863(5) 0.3980(4) 0.3602(3) 0.0747(12) Uani d . 1 . .
    H H23 1.0833 0.4373 0.3079 0.090 Uiso calc R 1 . .
    C C24 1.1928(5) 0.3405(4) 0.3687(3) 0.0857(14) Uani d . 1 . .
    H H24 1.2636 0.3402 0.3205 0.103 Uiso calc R 1 . .
    C C25 1.1982(4) 0.2829(4) 0.4467(3) 0.0795(12) Uani d . 1 . .
    H H25 1.2724 0.2454 0.4499 0.095 Uiso calc R 1 . .
    C C26 1.0948(4) 0.2799(3) 0.5206(3) 0.0679(10) Uani d . 1 . .
    H H26 1.0985 0.2408 0.5730 0.081 Uiso calc R 1 . .
    C C27 0.9862(3) 0.3374(3) 0.5132(2) 0.0517(8) Uani d . 1 . .
    C C28 0.9084(3) 0.3102(3) 0.8409(3) 0.0598(10) Uani d . 1 . .
    C C29 0.9747(6) 0.3139(7) 0.9058(4) 0.1252(15) Uani d . 1 . .
    C C31 1.0517(5) 0.3945(6) 0.8873(4) 0.1252(15) Uani d . 1 . .
    H H31A 1.0836 0.3965 0.9374 0.188 Uiso calc R 1 . .
    H H31B 1.0051 0.4671 0.8830 0.188 Uiso calc R 1 . .
    H H31C 1.1162 0.3721 0.8295 0.188 Uiso calc R 1 . .
    C C30 0.9638(5) 0.2499(6) 0.9765(4) 0.1252(15) Uani d . 1 . .
    H H30A 0.9134 0.2011 0.9860 0.150 Uiso calc R 1 . .
    H H30B 1.0065 0.2532 1.0171 0.150 Uiso calc R 1 . .
    C C32 0.9487(4) 0.0529(4) 0.7078(4) 0.0821(13) Uani d . 1 A .
    H H32 0.9137 0.0652 0.7723 0.099 Uiso calc R 1 . .
    C C33 1.0101(11) -0.1517(6) 0.7264(8) 0.1245(16) Uani d PD 0.640(8) A 1
    H H33A 0.9790 -0.1347 0.7928 0.187 Uiso calc PR 0.640(8) A 1
    H H33B 1.0913 -0.1945 0.7094 0.187 Uiso calc PR 0.640(8) A 1
    H H33C 0.9623 -0.1938 0.7087 0.187 Uiso calc PR 0.640(8) A 1
    C C33' 1.0174(19) -0.1210(11) 0.7540(9) 0.1245(16) Uani d PD 0.360(8) A 2
    H H33D 1.0376 -0.0826 0.7992 0.187 Uiso calc PR 0.360(8) A 2
    H H33E 1.0790 -0.1872 0.7287 0.187 Uiso calc PR 0.360(8) A 2
    H H33F 0.9425 -0.1409 0.7838 0.187 Uiso calc PR 0.360(8) A 2
    C C34 1.0828(9) -0.0635(7) 0.5788(6) 0.1245(16) Uani d PD 0.640(8) A 1
    H H34A 1.0330 -0.0483 0.5400 0.187 Uiso calc PR 0.640(8) A 1
    H H34B 1.1294 -0.1389 0.5655 0.187 Uiso calc PR 0.640(8) A 1
    H H34C 1.1353 -0.0135 0.5664 0.187 Uiso calc PR 0.640(8) A 1
    C C34' 1.0205(19) -0.1070(12) 0.5909(9) 0.1245(16) Uani d PD 0.360(8) A 2
    H H34D 0.9432 -0.1006 0.5845 0.187 Uiso calc PR 0.360(8) A 2
    H H34E 1.0577 -0.1841 0.5919 0.187 Uiso calc PR 0.360(8) A 2
    H H34F 1.0697 -0.0751 0.5390 0.187 Uiso calc PR 0.360(8) A 2
    C C35 0.3276(6) 0.1548(7) 0.8206(5) 0.122(2) Uani d . 1 . .
    H H35 0.3562 0.1350 0.8701 0.146 Uiso calc R 1 . .
    C C36 0.2514(11) -0.0045(10) 0.8492(8) 0.230(6) Uani d . 1 . .
    H H36A 0.3055 -0.0197 0.8846 0.345 Uiso calc R 1 . .
    H H36B 0.2674 -0.0670 0.8063 0.345 Uiso calc R 1 . .
    H H36C 0.1704 0.0083 0.8910 0.345 Uiso calc R 1 . .
    C C37 0.2181(7) 0.1126(8) 0.7233(7) 0.190(5) Uani d . 1 . .
    H H37A 0.1323 0.1307 0.7489 0.286 Uiso calc R 1 . .
    H H37B 0.2447 0.0470 0.6818 0.286 Uiso calc R 1 . .
    H H37C 0.2442 0.1735 0.6894 0.286 Uiso calc R 1 . .
loop_
    _atom_site_aniso_label
    _atom_site_aniso_U_11
    _atom_site_aniso_U_22
    _atom_site_aniso_U_33
    _atom_site_aniso_U_12
    _atom_site_aniso_U_13
    _atom_site_aniso_U_23
    Mn1 0.0455(3) 0.0413(3) 0.0407(3) -0.0102(2) -0.0107(2) 0.0032(2)
    Cl 0.0939(8) 0.0588(6) 0.0796(7) -0.0275(6) -0.0500(7) 0.0179(5)
    O1 0.0589(16) 0.0718(18) 0.0626(16) -0.0108(14) -0.0186(14) -0.0053(14)
    O2 0.0749(19) 0.0780(19) 0.0576(14) -0.0080(16) -0.0216(14) 0.0110(13)
    O3 0.0718(19) 0.0590(18) 0.085(2) -0.0056(14) -0.0164(16) 0.0000(15)
    O4 0.178(4) 0.139(3) 0.104(3) -0.088(3) -0.092(3) 0.047(2)
    O5 0.133(7) 0.091(6) 0.129(6) -0.078(5) -0.076(6) 0.039(5)
    O5' 0.100(13) 0.31(4) 0.31(3) 0.021(18) -0.026(16) 0.07(3)
    O6 0.066(4) 0.176(9) 0.081(4) -0.014(4) -0.020(3) 0.017(5)
    O6' 0.31(3) 0.089(11) 0.21(2) 0.070(15) -0.21(2) -0.072(13)
    O7 0.165(9) 0.061(6) 0.132(8) 0.018(7) -0.033(7) 0.007(5)
    O7' 0.36(4) 0.11(2) 0.15(2) -0.15(3) -0.17(3) 0.093(17)
    O8 0.106(3) 0.148(5) 0.172(5) -0.058(3) -0.007(3) -0.030(4)
    N1 0.0414(15) 0.0390(14) 0.0439(14) -0.0062(12) -0.0071(12) 0.0013(11)
    N2 0.0401(15) 0.0471(16) 0.0472(15) -0.0060(13) 0.0012(13) 0.0081(13)
    N3 0.0549(17) 0.0387(15) 0.0468(15) -0.0130(13) -0.0122(14) 0.0066(12)
    N4 0.0658(19) 0.0438(16) 0.0499(16) -0.0199(14) -0.0172(15) 0.0031(13)
    N5 0.0503(16) 0.0414(15) 0.0434(14) -0.0120(13) -0.0053(13) 0.0017(12)
    N6 0.077(2) 0.0525(18) 0.0455(16) -0.0262(16) -0.0139(16) 0.0113(13)
    N7 0.0509(16) 0.0371(14) 0.0464(15) -0.0133(12) -0.0131(13) 0.0079(11)
    N8 0.130(3) 0.060(2) 0.192(4) 0.000(2) -0.078(3) -0.022(3)
    N9 0.098(4) 0.134(5) 0.145(5) -0.048(3) -0.003(3) -0.058(4)
    C1 0.0450(19) 0.047(2) 0.061(2) -0.0115(15) -0.0166(17) 0.0082(16)
    C2 0.0453(19) 0.0389(17) 0.0443(17) -0.0098(14) -0.0073(15) 0.0099(14)
    C3 0.044(2) 0.071(3) 0.072(3) -0.0028(19) -0.0036(19) 0.010(2)
    C4 0.055(2) 0.0366(17) 0.0406(17) -0.0086(15) -0.0026(16) 0.0096(14)
    C5 0.070(3) 0.044(2) 0.0439(19) -0.0052(18) 0.0059(19) 0.0069(15)
    C6 0.091(3) 0.045(2) 0.0378(18) -0.007(2) -0.007(2) -0.0021(15)
    C7 0.084(3) 0.056(2) 0.052(2) -0.014(2) -0.024(2) 0.0008(17)
    C8 0.056(2) 0.050(2) 0.0482(19) -0.0062(16) -0.0115(17) 0.0012(16)
    C9 0.0522(19) 0.0360(17) 0.0358(16) -0.0097(14) -0.0048(15) 0.0055(13)
    C10 0.067(2) 0.0474(19) 0.0470(18) -0.0198(17) -0.0222(18) 0.0062(15)
    C11 0.0483(19) 0.0400(17) 0.0454(17) -0.0137(15) -0.0096(15) 0.0022(14)
    C12 0.107(4) 0.060(2) 0.071(3) -0.037(2) -0.033(3) 0.000(2)
    C13 0.062(2) 0.0429(19) 0.0512(19) -0.0149(17) -0.0080(18) 0.0042(15)
    C14 0.093(3) 0.047(2) 0.073(3) -0.028(2) -0.016(2) 0.0063(19)
    C15 0.147(5) 0.055(3) 0.078(3) -0.039(3) -0.027(3) 0.026(2)
    C16 0.139(5) 0.066(3) 0.060(3) -0.030(3) -0.027(3) 0.026(2)
    C17 0.091(3) 0.055(2) 0.055(2) -0.018(2) -0.022(2) 0.0100(18)
    C18 0.055(2) 0.0433(19) 0.0521(19) -0.0105(16) -0.0105(17) 0.0093(15)
    C19 0.066(2) 0.0404(18) 0.0482(18) -0.0148(16) -0.0204(18) 0.0109(14)
    C20 0.063(2) 0.0402(18) 0.0401(17) -0.0207(16) -0.0112(17) 0.0035(14)
    C21 0.108(4) 0.079(3) 0.059(2) -0.043(3) -0.028(2) 0.032(2)
    C22 0.073(3) 0.0433(19) 0.0475(19) -0.0252(18) -0.0015(19) -0.0051(15)
    C23 0.093(3) 0.065(3) 0.055(2) -0.040(3) 0.005(2) -0.0015(19)
    C24 0.082(3) 0.072(3) 0.081(3) -0.040(3) 0.019(3) -0.010(2)
    C25 0.058(3) 0.071(3) 0.093(3) -0.019(2) 0.001(2) -0.009(3)
    C26 0.061(3) 0.059(2) 0.073(3) -0.015(2) -0.007(2) -0.006(2)
    C27 0.056(2) 0.0402(18) 0.0497(19) -0.0172(16) -0.0013(17) -0.0059(15)
    C28 0.048(2) 0.064(2) 0.059(2) 0.0026(19) -0.0163(19) -0.0164(19)
    C29 0.091(2) 0.182(4) 0.095(2) 0.011(2) -0.048(2) -0.026(2)
    C31 0.091(2) 0.182(4) 0.095(2) 0.011(2) -0.048(2) -0.026(2)
    C30 0.091(2) 0.182(4) 0.095(2) 0.011(2) -0.048(2) -0.026(2)
    C32 0.067(3) 0.054(3) 0.113(4) -0.011(2) -0.015(3) 0.001(3)
    C33 0.130(3) 0.060(2) 0.192(4) 0.000(2) -0.078(3) -0.022(3)
    C33' 0.130(3) 0.060(2) 0.192(4) 0.000(2) -0.078(3) -0.022(3)
    C34 0.130(3) 0.060(2) 0.192(4) 0.000(2) -0.078(3) -0.022(3)
    C34' 0.130(3) 0.060(2) 0.192(4) 0.000(2) -0.078(3) -0.022(3)
    C35 0.098(5) 0.147(7) 0.112(5) -0.042(5) -0.010(4) -0.047(5)
    C36 0.237(13) 0.191(11) 0.210(11) -0.105(10) 0.035(9) -0.064(9)
    C37 0.131(6) 0.195(9) 0.251(10) 0.021(6) -0.106(7) -0.111(8)
_geom_special_details
;
All e.s.d.'s (except the e.s.d. in the dihedral angle between two l.s. planes)
are estimated using the full covariance matrix. The cell e.s.d.'s are taken
into account individually in the estimation of e.s.d.'s in distances, angles
and torsion angles; correlations between e.s.d.'s in cell parameters are only
used when they are defined by crystal symmetry. An approximate (isotropic)
treatment of cell e.s.d.'s is used for estimating e.s.d.'s involving l.s.
planes.
;
loop_
    _geom_bond_atom_site_label_1
    _geom_bond_atom_site_label_2
    _geom_bond_site_symmetry_2
    _geom_bond_distance
    _geom_bond_publ_flag
    Mn1 N5 . 2.231(3) ?
    Mn1 O1 . 2.278(3) ?
    Mn1 N3 . 2.301(3) ?
    Mn1 O2 . 2.310(3) ?
    Mn1 N1 . 2.311(3) ?
    Mn1 O3 . 2.405(3) ?
    Mn1 N7 . 2.538(3) ?
    Cl O7' . 1.30(2) ?
    Cl O5 . 1.356(5) ?
    Cl O6' . 1.365(12) ?
    Cl O5' . 1.37(2) ?
    Cl O7 . 1.385(11) ?
    Cl O4 . 1.403(3) ?
    Cl O6 . 1.462(6) ?
    O1 C28 . 1.248(5) ?
    O2 C28 . 1.272(5) ?
    O3 C32 . 1.212(5) ?
    O8 C35 . 1.203(9) ?
    N1 C2 . 1.328(4) ?
    N1 C9 . 1.401(4) ?
    N2 C2 . 1.359(4) ?
    N2 C4 . 1.377(4) ?
    N2 C3 . 1.460(4) ?
    N3 C11 . 1.310(4) ?
    N3 C18 . 1.403(4) ?
    N4 C11 . 1.343(4) ?
    N4 C13 . 1.391(4) ?
    N4 C12 . 1.461(4) ?
    N5 C20 . 1.312(4) ?
    N5 C27 . 1.401(4) ?
    N6 C20 . 1.364(4) ?
    N6 C22 . 1.365(5) ?
    N6 C21 . 1.477(5) ?
    N7 C10 . 1.465(4) ?
    N7 C1 . 1.466(4) ?
    N7 C19 . 1.471(4) ?
    N8 C32 . 1.289(6) ?
    N8 C34' . 1.462(7) ?
    N8 C33 . 1.467(6) ?
    N8 C33' . 1.473(7) ?
    N8 C34 . 1.476(7) ?
    N9 C35 . 1.286(7) ?
    N9 C36 . 1.437(12) ?
    N9 C37 . 1.439(10) ?
    C1 C2 . 1.475(5) ?
    C1 H1A . 0.9700 ?
    C1 H1B . 0.9700 ?
    C3 H3A . 0.9600 ?
    C3 H3B . 0.9600 ?
    C3 H3C . 0.9600 ?
    C4 C5 . 1.387(5) ?
    C4 C9 . 1.399(5) ?
    C5 C6 . 1.373(6) ?
    C5 H5 . 0.9300 ?
    C6 C7 . 1.382(6) ?
    C6 H6 . 0.9300 ?
    C7 C8 . 1.400(5) ?
    C7 H7 . 0.9300 ?
    C8 C9 . 1.387(5) ?
    C8 H8 . 0.9300 ?
    C10 C11 . 1.493(4) ?
    C10 H10A . 0.9700 ?
    C10 H10B . 0.9700 ?
    C12 H12A . 0.9600 ?
    C12 H12B . 0.9600 ?
    C12 H12C . 0.9600 ?
    C13 C14 . 1.384(5) ?
    C13 C18 . 1.388(5) ?
    C14 C15 . 1.362(6) ?
    C14 H14 . 0.9300 ?
    C15 C16 . 1.392(7) ?
    C15 H15 . 0.9300 ?
    C16 C17 . 1.380(6) ?
    C16 H16 . 0.9300 ?
    C17 C18 . 1.393(5) ?
    C17 H17 . 0.9300 ?
    C19 C20 . 1.487(5) ?
    C19 H19A . 0.9700 ?
    C19 H19B . 0.9700 ?
    C21 H21A . 0.9600 ?
    C21 H21B . 0.9600 ?
    C21 H21C . 0.9600 ?
    C22 C27 . 1.386(5) ?
    C22 C23 . 1.400(6) ?
    C23 C24 . 1.373(7) ?
    C23 H23 . 0.9300 ?
    C24 C25 . 1.382(7) ?
    C24 H24 . 0.9300 ?
    C25 C26 . 1.393(6) ?
    C25 H25 . 0.9300 ?
    C26 C27 . 1.388(5) ?
    C26 H26 . 0.9300 ?
    C28 C29 . 1.464(6) ?
    C29 C30 . 1.312(10) ?
    C29 C31 . 1.478(10) ?
    C31 H31A . 0.9600 ?
    C31 H31B . 0.9600 ?
    C31 H31C . 0.9600 ?
    C30 H30A . 0.9300 ?
    C30 H30B . 0.9300 ?
    C32 H32 . 0.9300 ?
    C33 H33A . 0.9600 ?
    C33 H33B . 0.9600 ?
    C33 H33C . 0.9600 ?
    C33' H33D . 0.9600 ?
    C33' H33E . 0.9600 ?
    C33' H33F . 0.9600 ?
    C34 H34A . 0.9600 ?
    C34 H34B . 0.9600 ?
    C34 H34C . 0.9600 ?
    C34' H34D . 0.9600 ?
    C34' H34E . 0.9600 ?
    C34' H34F . 0.9600 ?
    C35 H35 . 0.9300 ?
    C36 H36A . 0.9600 ?
    C36 H36B . 0.9600 ?
    C36 H36C . 0.9600 ?
    C37 H37A . 0.9600 ?
    C37 H37B . 0.9600 ?
    C37 H37C . 0.9600 ?
loop_
    _geom_angle_atom_site_label_1
    _geom_angle_atom_site_label_2
    _geom_angle_atom_site_label_3
    _geom_angle_site_symmetry_1
    _geom_angle_site_symmetry_3
    _geom_angle
    _geom_angle_publ_flag
    N5 Mn1 O1 . . 92.23(10) ?
    N5 Mn1 N3 . . 115.22(10) ?
    O1 Mn1 N3 . . 145.55(10) ?
    N5 Mn1 O2 . . 145.57(11) ?
    O1 Mn1 O2 . . 56.72(11) ?
    N3 Mn1 O2 . . 90.47(10) ?
    N5 Mn1 N1 . . 105.01(10) ?
    O1 Mn1 N1 . . 90.47(10) ?
    N3 Mn1 N1 . . 101.20(10) ?
    O2 Mn1 N1 . . 90.95(10) ?
    N5 Mn1 O3 . . 80.88(11) ?
    O1 Mn1 O3 . . 86.30(10) ?
    N3 Mn1 O3 . . 78.50(10) ?
    O2 Mn1 O3 . . 82.48(11) ?
    N1 Mn1 O3 . . 173.41(9) ?
    N5 Mn1 N7 . . 69.34(10) ?
    O1 Mn1 N7 . . 145.78(10) ?
    N3 Mn1 N7 . . 67.56(9) ?
    O2 Mn1 N7 . . 144.83(10) ?
    N1 Mn1 N7 . . 68.32(9) ?
    O3 Mn1 N7 . . 117.15(10) ?
    O7' Cl O6' . . 120.4(15) ?
    O7' Cl O5' . . 102.9(18) ?
    O6' Cl O5' . . 101.4(18) ?
    O5 Cl O7 . . 107.9(8) ?
    O7' Cl O4 . . 114.3(9) ?
    O5 Cl O4 . . 111.4(3) ?
    O6' Cl O4 . . 110.8(5) ?
    O5' Cl O4 . . 104.3(13) ?
    O7 Cl O4 . . 116.3(7) ?
    O5 Cl O6 . . 111.2(5) ?
    O7 Cl O6 . . 104.7(6) ?
    O4 Cl O6 . . 105.2(3) ?
    C28 O1 Mn1 . . 92.8(2) ?
    C28 O2 Mn1 . . 90.7(2) ?
    C32 O3 Mn1 . . 125.4(3) ?
    C2 N1 C9 . . 104.4(3) ?
    C2 N1 Mn1 . . 115.8(2) ?
    C9 N1 Mn1 . . 135.5(2) ?
    C2 N2 C4 . . 107.6(3) ?
    C2 N2 C3 . . 126.6(3) ?
    C4 N2 C3 . . 125.8(3) ?
    C11 N3 C18 . . 104.4(3) ?
    C11 N3 Mn1 . . 113.6(2) ?
    C18 N3 Mn1 . . 135.2(2) ?
    C11 N4 C13 . . 106.8(3) ?
    C11 N4 C12 . . 128.2(3) ?
    C13 N4 C12 . . 125.0(3) ?
    C20 N5 C27 . . 105.0(3) ?
    C20 N5 Mn1 . . 119.5(2) ?
    C27 N5 Mn1 . . 134.8(2) ?
    C20 N6 C22 . . 107.3(3) ?
    C20 N6 C21 . . 126.3(3) ?
    C22 N6 C21 . . 126.4(3) ?
    C10 N7 C1 . . 112.4(3) ?
    C10 N7 C19 . . 112.2(2) ?
    C1 N7 C19 . . 111.6(3) ?
    C10 N7 Mn1 . . 104.70(18) ?
    C1 N7 Mn1 . . 107.67(18) ?
    C19 N7 Mn1 . . 107.78(19) ?
    C32 N8 C34' . . 128.0(7) ?
    C32 N8 C33 . . 130.8(7) ?
    C32 N8 C33' . . 113.2(8) ?
    C34' N8 C33' . . 114.1(7) ?
    C32 N8 C34 . . 115.8(6) ?
    C33 N8 C34 . . 113.4(6) ?
    C35 N9 C36 . . 118.1(9) ?
    C35 N9 C37 . . 124.4(8) ?
    C36 N9 C37 . . 117.6(7) ?
    N7 C1 C2 . . 110.0(3) ?
    N7 C1 H1A . . 109.7 ?
    C2 C1 H1A . . 109.7 ?
    N7 C1 H1B . . 109.7 ?
    C2 C1 H1B . . 109.7 ?
    H1A C1 H1B . . 108.2 ?
    N1 C2 N2 . . 112.8(3) ?
    N1 C2 C1 . . 123.1(3) ?
    N2 C2 C1 . . 124.1(3) ?
    N2 C3 H3A . . 109.5 ?
    N2 C3 H3B . . 109.5 ?
    H3A C3 H3B . . 109.5 ?
    N2 C3 H3C . . 109.5 ?
    H3A C3 H3C . . 109.5 ?
    H3B C3 H3C . . 109.5 ?
    N2 C4 C5 . . 131.9(3) ?
    N2 C4 C9 . . 105.3(3) ?
    C5 C4 C9 . . 122.8(3) ?
    C6 C5 C4 . . 116.9(4) ?
    C6 C5 H5 . . 121.6 ?
    C4 C5 H5 . . 121.6 ?
    C5 C6 C7 . . 121.6(3) ?
    C5 C6 H6 . . 119.2 ?
    C7 C6 H6 . . 119.2 ?
    C6 C7 C8 . . 121.6(4) ?
    C6 C7 H7 . . 119.2 ?
    C8 C7 H7 . . 119.2 ?
    C9 C8 C7 . . 117.6(4) ?
    C9 C8 H8 . . 121.2 ?
    C7 C8 H8 . . 121.2 ?
    C8 C9 C4 . . 119.5(3) ?
    C8 C9 N1 . . 130.6(3) ?
    C4 C9 N1 . . 109.9(3) ?
    N7 C10 C11 . . 108.8(2) ?
    N7 C10 H10A . . 109.9 ?
    C11 C10 H10A . . 109.9 ?
    N7 C10 H10B . . 109.9 ?
    C11 C10 H10B . . 109.9 ?
    H10A C10 H10B . . 108.3 ?
    N3 C11 N4 . . 114.0(3) ?
    N3 C11 C10 . . 122.5(3) ?
    N4 C11 C10 . . 123.6(3) ?
    N4 C12 H12A . . 109.5 ?
    N4 C12 H12B . . 109.5 ?
    H12A C12 H12B . . 109.5 ?
    N4 C12 H12C . . 109.5 ?
    H12A C12 H12C . . 109.5 ?
    H12B C12 H12C . . 109.5 ?
    C14 C13 C18 . . 123.6(3) ?
    C14 C13 N4 . . 131.2(3) ?
    C18 C13 N4 . . 105.3(3) ?
    C15 C14 C13 . . 115.8(4) ?
    C15 C14 H14 . . 122.1 ?
    C13 C14 H14 . . 122.1 ?
    C14 C15 C16 . . 122.1(4) ?
    C14 C15 H15 . . 119.0 ?
    C16 C15 H15 . . 119.0 ?
    C17 C16 C15 . . 122.0(4) ?
    C17 C16 H16 . . 119.0 ?
    C15 C16 H16 . . 119.0 ?
    C16 C17 C18 . . 116.7(4) ?
    C16 C17 H17 . . 121.7 ?
    C18 C17 H17 . . 121.7 ?
    C13 C18 C17 . . 119.9(3) ?
    C13 C18 N3 . . 109.6(3) ?
    C17 C18 N3 . . 130.5(3) ?
    N7 C19 C20 . . 108.4(3) ?
    N7 C19 H19A . . 110.0 ?
    C20 C19 H19A . . 110.0 ?
    N7 C19 H19B . . 110.0 ?
    C20 C19 H19B . . 110.0 ?
    H19A C19 H19B . . 108.4 ?
    N5 C20 N6 . . 112.4(3) ?
    N5 C20 C19 . . 123.0(3) ?
    N6 C20 C19 . . 124.6(3) ?
    N6 C21 H21A . . 109.5 ?
    N6 C21 H21B . . 109.5 ?
    H21A C21 H21B . . 109.5 ?
    N6 C21 H21C . . 109.5 ?
    H21A C21 H21C . . 109.5 ?
    H21B C21 H21C . . 109.5 ?
    N6 C22 C27 . . 106.0(3) ?
    N6 C22 C23 . . 131.8(4) ?
    C27 C22 C23 . . 122.2(4) ?
    C24 C23 C22 . . 116.5(4) ?
    C24 C23 H23 . . 121.7 ?
    C22 C23 H23 . . 121.7 ?
    C23 C24 C25 . . 122.1(4) ?
    C23 C24 H24 . . 118.9 ?
    C25 C24 H24 . . 118.9 ?
    C24 C25 C26 . . 121.3(5) ?
    C24 C25 H25 . . 119.4 ?
    C26 C25 H25 . . 119.4 ?
    C27 C26 C25 . . 117.5(4) ?
    C27 C26 H26 . . 121.3 ?
    C25 C26 H26 . . 121.3 ?
    C22 C27 C26 . . 120.4(4) ?
    C22 C27 N5 . . 109.2(3) ?
    C26 C27 N5 . . 130.3(3) ?
    O1 C28 O2 . . 119.7(3) ?
    O1 C28 C29 . . 119.9(5) ?
    O2 C28 C29 . . 120.3(5) ?
    C30 C29 C28 . . 121.0(7) ?
    C30 C29 C31 . . 122.9(5) ?
    C28 C29 C31 . . 116.1(6) ?
    C29 C31 H31A . . 109.5 ?
    C29 C31 H31B . . 109.5 ?
    H31A C31 H31B . . 109.5 ?
    C29 C31 H31C . . 109.5 ?
    H31A C31 H31C . . 109.5 ?
    H31B C31 H31C . . 109.5 ?
    C29 C30 H30A . . 120.0 ?
    C29 C30 H30B . . 120.0 ?
    H30A C30 H30B . . 120.0 ?
    O3 C32 N8 . . 128.8(6) ?
    O3 C32 H32 . . 115.6 ?
    N8 C32 H32 . . 115.6 ?
    N8 C33 H33A . . 109.5 ?
    N8 C33 H33B . . 109.5 ?
    N8 C33 H33C . . 109.5 ?
    N8 C33' H33D . . 109.5 ?
    N8 C33' H33E . . 109.5 ?
    H33D C33' H33E . . 109.5 ?
    N8 C33' H33F . . 109.5 ?
    H33D C33' H33F . . 109.5 ?
    H33E C33' H33F . . 109.5 ?
    N8 C34 H34A . . 109.5 ?
    N8 C34 H34B . . 109.5 ?
    N8 C34 H34C . . 109.5 ?
    N8 C34' H34D . . 109.5 ?
    N8 C34' H34E . . 109.5 ?
    H34D C34' H34E . . 109.5 ?
    N8 C34' H34F . . 109.5 ?
    H34D C34' H34F . . 109.5 ?
    H34E C34' H34F . . 109.5 ?
    O8 C35 N9 . . 124.0(8) ?
    O8 C35 H35 . . 118.0 ?
    N9 C35 H35 . . 118.0 ?
    N9 C36 H36A . . 109.5 ?
    N9 C36 H36B . . 109.5 ?
    H36A C36 H36B . . 109.5 ?
    N9 C36 H36C . . 109.5 ?
    H36A C36 H36C . . 109.5 ?
    H36B C36 H36C . . 109.5 ?
    N9 C37 H37A . . 109.5 ?
    N9 C37 H37B . . 109.5 ?
    H37A C37 H37B . . 109.5 ?
    N9 C37 H37C . . 109.5 ?
    H37A C37 H37C . . 109.5 ?
    H37B C37 H37C . . 109.5 ?
loop_
    _geom_torsion_atom_site_label_1
    _geom_torsion_atom_site_label_2
    _geom_torsion_atom_site_label_3
    _geom_torsion_atom_site_label_4
    _geom_torsion_site_symmetry_1
    _geom_torsion_site_symmetry_2
    _geom_torsion_site_symmetry_3
    _geom_torsion_site_symmetry_4
    _geom_torsion
    _geom_torsion_publ_flag
    N5 Mn1 O1 C28 . . . . -164.5(2) ?
    N3 Mn1 O1 C28 . . . . -20.3(3) ?
    O2 Mn1 O1 C28 . . . . -0.4(2) ?
    N1 Mn1 O1 C28 . . . . 90.5(2) ?
    O3 Mn1 O1 C28 . . . . -83.8(2) ?
    N7 Mn1 O1 C28 . . . . 140.3(2) ?
    N5 Mn1 O2 C28 . . . . 29.2(3) ?
    O1 Mn1 O2 C28 . . . . 0.3(2) ?
    N3 Mn1 O2 C28 . . . . 169.2(2) ?
    N1 Mn1 O2 C28 . . . . -89.6(2) ?
    O3 Mn1 O2 C28 . . . . 90.9(2) ?
    N7 Mn1 O2 C28 . . . . -141.4(2) ?
    N5 Mn1 O3 C32 . . . . -179.4(4) ?
    O1 Mn1 O3 C32 . . . . 87.7(4) ?
    N3 Mn1 O3 C32 . . . . -61.2(4) ?
    O2 Mn1 O3 C32 . . . . 30.8(4) ?
    N1 Mn1 O3 C32 . . . . 26.9(10) ?
    N7 Mn1 O3 C32 . . . . -118.4(4) ?
    N5 Mn1 N1 C2 . . . . 87.7(2) ?
    O1 Mn1 N1 C2 . . . . -179.9(2) ?
    N3 Mn1 N1 C2 . . . . -32.5(2) ?
    O2 Mn1 N1 C2 . . . . -123.1(2) ?
    O3 Mn1 N1 C2 . . . . -119.3(8) ?
    N7 Mn1 N1 C2 . . . . 27.7(2) ?
    N5 Mn1 N1 C9 . . . . -120.1(3) ?
    O1 Mn1 N1 C9 . . . . -27.6(3) ?
    N3 Mn1 N1 C9 . . . . 119.7(3) ?
    O2 Mn1 N1 C9 . . . . 29.1(3) ?
    O3 Mn1 N1 C9 . . . . 32.9(10) ?
    N7 Mn1 N1 C9 . . . . 179.9(3) ?
    N5 Mn1 N3 C11 . . . . -16.8(3) ?
    O1 Mn1 N3 C11 . . . . -156.5(2) ?
    O2 Mn1 N3 C11 . . . . -173.1(2) ?
    N1 Mn1 N3 C11 . . . . 95.9(2) ?
    O3 Mn1 N3 C11 . . . . -90.9(2) ?
    N7 Mn1 N3 C11 . . . . 35.1(2) ?
    N5 Mn1 N3 C18 . . . . 128.7(3) ?
    O1 Mn1 N3 C18 . . . . -11.0(4) ?
    O2 Mn1 N3 C18 . . . . -27.6(3) ?
    N1 Mn1 N3 C18 . . . . -118.6(3) ?
    O3 Mn1 N3 C18 . . . . 54.7(3) ?
    N7 Mn1 N3 C18 . . . . -179.3(3) ?
    O1 Mn1 N5 C20 . . . . -130.9(2) ?
    N3 Mn1 N5 C20 . . . . 70.5(3) ?
    O2 Mn1 N5 C20 . . . . -154.8(2) ?
    N1 Mn1 N5 C20 . . . . -39.9(2) ?
    O3 Mn1 N5 C20 . . . . 143.2(2) ?
    N7 Mn1 N5 C20 . . . . 19.5(2) ?
    O1 Mn1 N5 C27 . . . . 38.2(3) ?
    N3 Mn1 N5 C27 . . . . -120.3(3) ?
    O2 Mn1 N5 C27 . . . . 14.3(4) ?
    N1 Mn1 N5 C27 . . . . 129.3(3) ?
    O3 Mn1 N5 C27 . . . . -47.7(3) ?
    N7 Mn1 N5 C27 . . . . -171.4(3) ?
    N5 Mn1 N7 C10 . . . . 90.4(2) ?
    O1 Mn1 N7 C10 . . . . 151.6(2) ?
    N3 Mn1 N7 C10 . . . . -40.06(19) ?
    O2 Mn1 N7 C10 . . . . -95.3(2) ?
    N1 Mn1 N7 C10 . . . . -153.0(2) ?
    O3 Mn1 N7 C10 . . . . 22.9(2) ?
    N5 Mn1 N7 C1 . . . . -149.8(2) ?
    O1 Mn1 N7 C1 . . . . -88.5(2) ?
    N3 Mn1 N7 C1 . . . . 79.8(2) ?
    O2 Mn1 N7 C1 . . . . 24.6(3) ?
    N1 Mn1 N7 C1 . . . . -33.21(19) ?
    O3 Mn1 N7 C1 . . . . 142.76(19) ?
    N5 Mn1 N7 C19 . . . . -29.3(2) ?
    O1 Mn1 N7 C19 . . . . 32.0(3) ?
    N3 Mn1 N7 C19 . . . . -159.7(2) ?
    O2 Mn1 N7 C19 . . . . 145.1(2) ?
    N1 Mn1 N7 C19 . . . . 87.3(2) ?
    O3 Mn1 N7 C19 . . . . -96.7(2) ?
    C10 N7 C1 C2 . . . . 149.6(3) ?
    C19 N7 C1 C2 . . . . -83.3(3) ?
    Mn1 N7 C1 C2 . . . . 34.8(3) ?
    C9 N1 C2 N2 . . . . -0.9(3) ?
    Mn1 N1 C2 N2 . . . . 159.4(2) ?
    C9 N1 C2 C1 . . . . -179.6(3) ?
    Mn1 N1 C2 C1 . . . . -19.3(4) ?
    C4 N2 C2 N1 . . . . 0.3(3) ?
    C3 N2 C2 N1 . . . . 179.1(3) ?
    C4 N2 C2 C1 . . . . 179.0(3) ?
    C3 N2 C2 C1 . . . . -2.2(5) ?
    N7 C1 C2 N1 . . . . -13.6(4) ?
    N7 C1 C2 N2 . . . . 167.9(3) ?
    C2 N2 C4 C5 . . . . -177.2(3) ?
    C3 N2 C4 C5 . . . . 3.9(5) ?
    C2 N2 C4 C9 . . . . 0.5(3) ?
    C3 N2 C4 C9 . . . . -178.4(3) ?
    N2 C4 C5 C6 . . . . 179.8(3) ?
    C9 C4 C5 C6 . . . . 2.4(5) ?
    C4 C5 C6 C7 . . . . 0.3(5) ?
    C5 C6 C7 C8 . . . . -1.7(6) ?
    C6 C7 C8 C9 . . . . 0.4(5) ?
    C7 C8 C9 C4 . . . . 2.1(5) ?
    C7 C8 C9 N1 . . . . -178.5(3) ?
    N2 C4 C9 C8 . . . . 178.4(3) ?
    C5 C4 C9 C8 . . . . -3.6(5) ?
    N2 C4 C9 N1 . . . . -1.1(3) ?
    C5 C4 C9 N1 . . . . 176.9(3) ?
    C2 N1 C9 C8 . . . . -178.1(3) ?
    Mn1 N1 C9 C8 . . . . 27.5(5) ?
    C2 N1 C9 C4 . . . . 1.2(3) ?
    Mn1 N1 C9 C4 . . . . -153.1(2) ?
    C1 N7 C10 C11 . . . . -76.5(3) ?
    C19 N7 C10 C11 . . . . 156.7(3) ?
    Mn1 N7 C10 C11 . . . . 40.1(3) ?
    C18 N3 C11 N4 . . . . -1.1(4) ?
    Mn1 N3 C11 N4 . . . . 154.6(2) ?
    C18 N3 C11 C10 . . . . 177.7(3) ?
    Mn1 N3 C11 C10 . . . . -26.6(4) ?
    C13 N4 C11 N3 . . . . 0.9(4) ?
    C12 N4 C11 N3 . . . . 179.8(4) ?
    C13 N4 C11 C10 . . . . -177.9(3) ?
    C12 N4 C11 C10 . . . . 1.0(6) ?
    N7 C10 C11 N3 . . . . -13.2(5) ?
    N7 C10 C11 N4 . . . . 165.5(3) ?
    C11 N4 C13 C14 . . . . 178.6(4) ?
    C12 N4 C13 C14 . . . . -0.3(7) ?
    C11 N4 C13 C18 . . . . -0.3(4) ?
    C12 N4 C13 C18 . . . . -179.2(4) ?
    C18 C13 C14 C15 . . . . 1.1(6) ?
    N4 C13 C14 C15 . . . . -177.6(4) ?
    C13 C14 C15 C16 . . . . -0.8(8) ?
    C14 C15 C16 C17 . . . . 0.5(9) ?
    C15 C16 C17 C18 . . . . -0.4(8) ?
    C14 C13 C18 C17 . . . . -1.0(6) ?
    N4 C13 C18 C17 . . . . 178.0(4) ?
    C14 C13 C18 N3 . . . . -179.3(4) ?
    N4 C13 C18 N3 . . . . -0.3(4) ?
    C16 C17 C18 C13 . . . . 0.6(6) ?
    C16 C17 C18 N3 . . . . 178.5(4) ?
    C11 N3 C18 C13 . . . . 0.8(4) ?
    Mn1 N3 C18 C13 . . . . -146.8(3) ?
    C11 N3 C18 C17 . . . . -177.2(4) ?
    Mn1 N3 C18 C17 . . . . 35.2(6) ?
    C10 N7 C19 C20 . . . . -80.3(3) ?
    C1 N7 C19 C20 . . . . 152.5(3) ?
    Mn1 N7 C19 C20 . . . . 34.4(3) ?
    C27 N5 C20 N6 . . . . 0.4(4) ?
    Mn1 N5 C20 N6 . . . . 172.5(2) ?
    C27 N5 C20 C19 . . . . -178.6(3) ?
    Mn1 N5 C20 C19 . . . . -6.6(4) ?
    C22 N6 C20 N5 . . . . -0.5(4) ?
    C21 N6 C20 N5 . . . . 179.3(3) ?
    C22 N6 C20 C19 . . . . 178.5(3) ?
    C21 N6 C20 C19 . . . . -1.7(5) ?
    N7 C19 C20 N5 . . . . -22.2(4) ?
    N7 C19 C20 N6 . . . . 158.9(3) ?
    C20 N6 C22 C27 . . . . 0.3(4) ?
    C21 N6 C22 C27 . . . . -179.4(3) ?
    C20 N6 C22 C23 . . . . -179.8(4) ?
    C21 N6 C22 C23 . . . . 0.4(6) ?
    N6 C22 C23 C24 . . . . -178.8(4) ?
    C27 C22 C23 C24 . . . . 1.0(6) ?
    C22 C23 C24 C25 . . . . -0.8(6) ?
    C23 C24 C25 C26 . . . . 0.5(7) ?
    C24 C25 C26 C27 . . . . -0.3(6) ?
    N6 C22 C27 C26 . . . . 179.0(3) ?
    C23 C22 C27 C26 . . . . -0.9(5) ?
    N6 C22 C27 N5 . . . . -0.1(4) ?
    C23 C22 C27 N5 . . . . -180.0(3) ?
    C25 C26 C27 C22 . . . . 0.5(5) ?
    C25 C26 C27 N5 . . . . 179.4(3) ?
    C20 N5 C27 C22 . . . . -0.2(4) ?
    Mn1 N5 C27 C22 . . . . -170.4(2) ?
    C20 N5 C27 C26 . . . . -179.1(4) ?
    Mn1 N5 C27 C26 . . . . 10.7(5) ?
    Mn1 O1 C28 O2 . . . . 0.6(4) ?
    Mn1 O1 C28 C29 . . . . -179.5(4) ?
    Mn1 O2 C28 O1 . . . . -0.6(4) ?
    Mn1 O2 C28 C29 . . . . 179.5(4) ?
    O1 C28 C29 C30 . . . . -168.8(5) ?
    O2 C28 C29 C30 . . . . 11.1(8) ?
    O1 C28 C29 C31 . . . . 12.1(7) ?
    O2 C28 C29 C31 . . . . -168.0(5) ?
    Mn1 O3 C32 N8 . . . . 165.8(4) ?
    C34' N8 C32 O3 . . . . -32.7(14) ?
    C33 N8 C32 O3 . . . . -167.5(7) ?
    C33' N8 C32 O3 . . . . 173.4(10) ?
    C34 N8 C32 O3 . . . . 12.1(9) ?
    C36 N9 C35 O8 . . . . 178.6(8) ?
    C37 N9 C35 O8 . . . . 0.0(11) ?
