# Supplementary material for: (Dimethyl­formamide)(2-methyl­propen­oato)[tris­(1-methyl-1H-benzimidazol-2-ylmeth­yl)amine]­manganese(II) perchlorate dimethyl­formamide solvate
Source: Acta Crystallogr Sect E Struct Rep Online. 2010 Sep 18;66(Pt 10):m1270. doi: 10.1107/S1600536810036457 (PMC2983334; doi:10.1107/S1600536810036457)
Supplement: Supplementary file 2 [file e-66-m1270-Isup2.hkl]

# 
# h,k,l, Fc-squared, Fo-squared, sigma(Fo-squared) and status flag 
# 
data_I
_shelx_title ' GJX in P-1' 
_shelx_refln_list_code          4 
_shelx_F_calc_maximum      231.11 
_exptl_crystal_F_000       874.00 
_reflns_d_resolution_high  0.8255 
 
loop_ 
 _symmetry_equiv_pos_as_xyz 
 'x, y, z' 
 '-x, -y, -z' 
 
_cell_length_a    12.1393 
_cell_length_b    12.3536 
_cell_length_c    15.1456 
_cell_angle_alpha  89.168 
_cell_angle_beta   71.098 
_cell_angle_gamma  76.936 
 
_shelx_F_squared_multiplier     1.000 
 
loop_ 
 _refln_index_h 
 _refln_index_k 
 _refln_index_l 
 _refln_F_squared_calc 
 _refln_F_squared_meas 
 _refln_F_squared_sigma 
 _refln_observed_status 
   1   0   0     5860.97     6245.61    201.48 o 
   2   0   0     1981.65     1618.19     83.82 o 
   3   0   0     4865.15     5163.41    170.03 o 
   4   0   0      355.80      366.04     24.37 o 
   5   0   0     1069.75      893.13     32.98 o 
   6   0   0      938.28     1121.37     25.03 o 
   7   0   0     2578.22     2448.40     51.42 o 
   8   0   0      246.12      205.06      9.69 o 
   9   0   0      363.77      333.26     15.51 o 
  10   0   0       16.04       20.50      6.13 o 
  11   0   0       15.09        3.61      5.90 o 
  13   0   0        1.27        4.94      7.36 o 
 -13   1   0       32.12       35.05      8.93 o 
 -12   1   0       37.08       28.50      7.75 o 
 -11   1   0      102.69      105.60      8.61 o 
 -10   1   0       81.97       82.67      7.64 o 
  -9   1   0       61.38       63.72      6.95 o 
  -8   1   0      140.87      132.98      8.56 o 
  -7   1   0        1.14        4.41      4.65 o 
  -6   1   0     3263.89     3650.23     74.53 o 
  -5   1   0       11.38       51.22      4.36 o 
  -4   1   0        8.32        9.73      2.98 o 
  -3   1   0      191.18      163.24      6.15 o 
  -2   1   0       25.69       36.67      2.83 o 
   0   1   0     4702.82     3702.42    120.23 o 
   1   1   0     9350.38     8745.43    306.93 o 
   2   1   0      512.46      639.30     23.95 o 
   3   1   0    23261.14    24213.52   1139.31 o 
   4   1   0     1468.40     1573.97     39.34 o 
   5   1   0      826.16      719.38     16.52 o 
   6   1   0      157.31      133.30      6.54 o 
   7   1   0      861.36      882.56     20.89 o 
   8   1   0       10.78       13.81      9.31 o 
   9   1   0      218.86      208.46     11.56 o 
  10   1   0      121.26      111.85      8.33 o 
  11   1   0        1.21        7.09      6.13 o 
  12   1   0       14.20       12.12      6.77 o 
  13   1   0       21.50       14.09     14.75 o 
 -12   2   0        2.68       15.22      7.48 o 
 -11   2   0      106.27      102.48     10.43 o 
 -10   2   0       18.72       25.14      7.33 o 
  -9   2   0       29.96       30.24      8.04 o 
  -8   2   0        0.06        2.12      5.39 o 
  -7   2   0      130.21      185.33      9.07 o 
  -6   2   0      426.21      410.49     17.42 o 
  -5   2   0     1093.25      933.55     21.34 o 
  -4   2   0     1914.76     1970.72     42.65 o 
  -3   2   0      451.86      491.10     11.88 o 
  -2   2   0      120.13       90.82      3.71 o 
  -1   2   0     1458.34     1338.46     33.31 o 
   0   2   0     1044.78     1218.12     29.20 o 
   1   2   0     4018.13     3887.97     91.64 o 
   2   2   0       26.30       36.14      2.69 o 
   3   2   0     4237.45     4025.77     80.22 o 
   4   2   0     1401.27     1208.34     25.35 o 
   5   2   0      784.19      709.12     16.15 o 
   6   2   0        1.88        0.00      3.13 o 
   7   2   0      127.88      127.66      6.99 o 
   8   2   0      656.95      657.44     45.80 o 
   9   2   0      279.62      258.60     10.30 o 
  10   2   0      517.58      556.29     34.97 o 
  11   2   0       37.31       38.83      9.66 o 
  12   2   0       13.16        1.75      6.37 o 
  13   2   0       22.34       15.64      7.05 o 
 -12   3   0       16.13       18.01      7.84 o 
 -11   3   0        1.10        0.01     10.31 o 
 -10   3   0      238.99      250.33     13.77 o 
  -9   3   0       14.21        9.38      7.01 o 
  -8   3   0       23.05       35.96      6.57 o 
  -7   3   0      420.54      419.14     13.50 o 
  -6   3   0        4.96        7.01      4.61 o 
  -5   3   0     1249.47     1387.04     37.42 o 
  -4   3   0        0.55        1.89      3.01 o 
  -3   3   0     4686.94     4426.05    108.05 o 
  -2   3   0      186.20      215.60      9.95 o 
  -1   3   0     2126.33     2272.90     45.98 o 
   0   3   0     9776.37    10385.48    583.10 o 
   1   3   0      416.24      544.58     14.57 o 
   2   3   0      441.27      403.70     11.68 o 
   3   3   0      282.80      303.05      9.69 o 
   4   3   0     5666.55     5555.02    110.77 o 
   5   3   0       43.94       65.53      4.13 o 
   6   3   0      516.04      476.65     12.15 o 
   7   3   0       10.98       25.25      4.15 o 
   8   3   0      316.70      271.76      9.79 o 
   9   3   0      453.46      466.17     16.00 o 
  10   3   0      311.36      347.32     13.98 o 
  11   3   0       55.22       55.98     12.71 o 
  12   3   0       86.24       91.84      8.91 o 
  13   3   0       16.77       19.82     16.29 o 
 -12   4   0        0.13        3.25      7.59 o 
 -11   4   0       19.36       22.62      7.99 o 
 -10   4   0       13.05       29.59     11.15 o 
  -9   4   0      153.11      138.15     12.05 o 
  -8   4   0       46.82       40.09      8.56 o 
  -7   4   0      255.10      232.49     13.18 o 
  -6   4   0      753.15      839.27     33.81 o 
  -5   4   0       28.81       29.82      4.41 o 
  -4   4   0        3.15        3.56      3.00 o 
  -3   4   0     1092.99     1085.87     23.44 o 
  -2   4   0     1629.80     1697.30     34.95 o 
  -1   4   0     4739.42     4576.46     91.46 o 
   0   4   0      130.97      137.70      5.25 o 
   1   4   0      592.99      790.39     17.15 o 
   2   4   0      305.21      205.27      6.30 o 
   3   4   0     1163.97     1433.03     42.24 o 
   4   4   0       57.43       93.90      5.48 o 
   5   4   0     2536.52     2272.28     55.50 o 
   6   4   0      823.88      857.77     19.23 o 
   7   4   0        2.46       10.32      3.63 o 
   8   4   0      184.10      149.47      9.12 o 
   9   4   0        5.54        7.68      5.60 o 
  10   4   0        5.78       14.16      6.13 o 
  11   4   0      201.93      238.02     12.20 o 
  12   4   0       19.67        7.50     11.95 o 
  13   4   0       73.91       50.84     15.84 o 
 -11   5   0        9.31       17.13      8.09 o 
 -10   5   0      116.32      109.67     10.93 o 
  -9   5   0       56.91       56.64      9.36 o 
  -8   5   0       27.36       26.54      8.07 o 
  -7   5   0        3.64        2.97      7.28 o 
  -6   5   0      563.35      523.20     19.37 o 
  -5   5   0      986.33      913.21     27.51 o 
  -4   5   0      140.34      166.44      6.77 o 
  -3   5   0      353.58      367.02      9.67 o 
  -2   5   0     1617.21     1510.77     31.70 o 
  -1   5   0      113.58      113.01      4.09 o 
   0   5   0     3886.14     3797.39    241.59 o 
   1   5   0      210.15      171.71      6.06 o 
   2   5   0      169.23      225.39      7.00 o 
   3   5   0     2669.59     2227.99     45.57 o 
   4   5   0     2492.95     2803.06     67.93 o 
   5   5   0     1099.29     1315.50     33.90 o 
   6   5   0       23.62       35.48      4.82 o 
   7   5   0      884.62      749.47     21.65 o 
   8   5   0      437.03      435.02     17.35 o 
   9   5   0      433.73      417.22     15.56 o 
  10   5   0        1.51        2.78      5.95 o 
  11   5   0       47.46       33.10      6.86 o 
  12   5   0       37.64       38.97      7.64 o 
  13   5   0       27.16       19.01     14.63 o 
 -11   6   0       12.89       13.76      8.47 o 
 -10   6   0       24.31       29.52      8.79 o 
  -9   6   0        5.53        6.52      8.42 o 
  -8   6   0       88.21       90.66     10.45 o 
  -7   6   0        4.91        3.15      7.38 o 
  -6   6   0       46.73       49.40      8.18 o 
  -5   6   0      196.57      204.05     11.78 o 
  -4   6   0      176.10      176.23     10.51 o 
  -3   6   0      155.83      135.76      8.86 o 
  -2   6   0        7.36        0.00      5.06 o 
  -1   6   0      817.09     1020.83     22.31 o 
   0   6   0      147.41      138.70      5.35 o 
   1   6   0       42.27       96.52      5.25 o 
   2   6   0     1067.67      965.01     21.40 o 
   3   6   0      125.55      128.32     10.82 o 
   4   6   0      721.48      649.07     18.32 o 
   5   6   0       15.61       11.61      4.08 o 
   6   6   0       51.02       74.26      6.61 o 
   7   6   0      942.12      973.54     27.22 o 
   8   6   0      427.03      420.33     15.32 o 
   9   6   0      307.62      297.86     12.65 o 
  10   6   0       94.06       87.36      7.79 o 
  11   6   0        1.63        0.00      5.68 o 
  12   6   0       36.24       39.03     13.49 o 
  13   6   0       31.36       11.85     16.89 o 
 -10   7   0        7.81        0.08      9.78 o 
  -9   7   0        4.36        5.32      8.26 o 
  -8   7   0      127.69      102.26     11.17 o 
  -7   7   0      108.32      130.37     11.85 o 
  -6   7   0       74.37       87.96      9.64 o 
  -5   7   0       16.55       12.75      6.90 o 
  -4   7   0       59.41       52.36      7.33 o 
  -3   7   0      330.64      419.23     16.15 o 
  -2   7   0      113.03      114.58      8.71 o 
  -1   7   0     1121.40     1058.46     23.43 o 
   0   7   0      689.03      650.67     15.54 o 
   1   7   0      550.71      650.74     15.76 o 
   2   7   0        1.94        0.00      3.42 o 
   3   7   0     1141.33     1071.84     47.22 o 
   4   7   0      728.24      741.36     20.92 o 
   5   7   0       40.69       42.44      5.42 o 
   6   7   0        1.06        1.16      4.64 o 
   7   7   0       54.24       60.44      6.63 o 
   8   7   0      940.65      930.14     26.91 o 
   9   7   0      165.37      194.38     10.99 o 
  10   7   0      107.54      106.43     11.50 o 
  11   7   0       35.26       45.43      7.53 o 
  12   7   0       45.18       43.93      8.40 o 
  13   7   0       22.14        4.39     16.79 o 
  -9   8   0       17.86       21.85     10.36 o 
  -8   8   0        0.28        0.00      8.15 o 
  -7   8   0      115.46      112.94     12.89 o 
  -6   8   0      263.63      286.78     15.36 o 
  -5   8   0        0.56        0.00      8.14 o 
  -4   8   0        3.88       36.40      7.42 o 
  -3   8   0      145.31      133.42     20.10 o 
  -2   8   0      872.15      743.46     23.80 o 
  -1   8   0      201.22      209.72     11.12 o 
   0   8   0      584.88      674.03     17.17 o 
   1   8   0      222.43      231.64      8.25 o 
   2   8   0       81.30       81.02      8.23 o 
   3   8   0        0.83        1.70      4.62 o 
   4   8   0     1232.60     1202.77     32.88 o 
   5   8   0       48.07       42.17      7.79 o 
   6   8   0       16.95       18.16      8.22 o 
   7   8   0      227.86      176.97     10.09 o 
   8   8   0      100.76       99.65      8.53 o 
   9   8   0      518.50      474.43     21.38 o 
  10   8   0       19.64       17.80      6.21 o 
  11   8   0       58.77       73.90      9.00 o 
  12   8   0       57.86       32.63     15.48 o 
  13   8   0        2.08        0.00     16.44 o 
  -8   9   0       45.07       52.24     10.82 o 
  -7   9   0       14.92       17.09      8.78 o 
  -6   9   0      128.25      137.74     40.55 o 
  -5   9   0       96.93       92.58      9.89 o 
  -4   9   0        0.28        2.83      6.55 o 
  -3   9   0      936.39      917.61     29.20 o 
  -2   9   0       16.78       19.82      6.62 o 
  -1   9   0      126.46      141.51     15.61 o 
   0   9   0       79.10       92.92     10.06 o 
   1   9   0      105.32      103.60     32.45 o 
   2   9   0      505.95      457.01     14.47 o 
   3   9   0     1073.07     1044.05     28.06 o 
   4   9   0       17.86       16.09      9.58 o 
   5   9   0       48.83       48.28      6.34 o 
   6   9   0      191.59      185.05     10.61 o 
   7   9   0       55.29       60.08      7.64 o 
   8   9   0      886.19      851.95     25.25 o 
   9   9   0       43.15       26.09      6.33 o 
  10   9   0      192.46      175.89     10.95 o 
  11   9   0       68.89       89.55      8.74 o 
  12   9   0        2.43        0.00     13.47 o 
  -7  10   0       87.37      114.81     12.24 o 
  -6  10   0       15.25       20.99     17.60 o 
  -5  10   0       11.30       23.73      8.16 o 
  -4  10   0      135.49      143.69     30.46 o 
  -3  10   0       44.08       56.14      8.36 o 
  -2  10   0     1011.11      952.87     30.28 o 
  -1  10   0       34.46       28.07      7.18 o 
   0  10   0       97.82       89.59     23.88 o 
   1  10   0       30.27        0.00     19.01 o 
   2  10   0       72.88        0.00     22.04 o 
   3  10   0     1121.44     1056.21     28.52 o 
   4  10   0      344.41      357.59     13.90 o 
   5  10   0      197.55      163.95     18.76 o 
   6  10   0        3.01        2.37      5.60 o 
   7  10   0      196.42      235.48     11.50 o 
   8  10   0       55.60       63.85      8.42 o 
   9  10   0        0.16        3.31      6.06 o 
  10  10   0      241.12      240.75     12.72 o 
  11  10   0       25.17       27.12      7.42 o 
  12  10   0       23.23       26.83     15.68 o 
  -6  11   0       17.02       29.07      9.47 o 
  -5  11   0       18.38      112.41     28.54 o 
  -4  11   0      216.11      236.12     36.34 o 
  -3  11   0      588.97      520.18     25.32 o 
  -2  11   0       22.13       35.36      7.74 o 
  -1  11   0      222.22      214.48     32.98 o 
   0  11   0        1.23        0.00     13.74 o 
   1  11   0      317.51      279.14     15.79 o 
   2  11   0       38.99       29.75      7.87 o 
   3  11   0       50.89       67.98      9.23 o 
   4  11   0      684.85      675.56     20.60 o 
   5  11   0        6.94        5.03      6.14 o 
   6  11   0       15.74        0.00     10.79 o 
   7  11   0      146.21      119.06      9.12 o 
   8  11   0        0.81        0.00      5.88 o 
   9  11   0       81.08      102.11      9.51 o 
  10  11   0       32.06       47.22     11.02 o 
  11  11   0       33.73       31.55      7.79 o 
  -5  12   0       10.68       67.13     29.40 o 
  -4  12   0        0.65       21.70     18.56 o 
  -3  12   0      184.98      182.80     39.77 o 
  -2  12   0      183.24      182.78     35.91 o 
  -1  12   0        7.42        4.70      6.62 o 
   0  12   0        7.98        0.00     17.00 o 
   1  12   0      166.51      155.84     12.76 o 
   2  12   0       47.68       47.96      8.83 o 
   3  12   0      191.04      190.84     13.47 o 
   4  12   0        0.33        0.25      7.36 o 
   5  12   0       18.14       19.82      8.02 o 
   6  12   0      119.20      136.20     10.53 o 
   7  12   0       13.24       16.09     11.55 o 
   8  12   0       59.65       38.39      8.20 o 
   9  12   0        8.65        4.30      6.49 o 
  10  12   0        0.48        0.00      6.63 o 
  -3  13   0        1.91        9.39     30.76 o 
  -2  13   0        2.79        6.56     17.65 o 
  -1  13   0        3.56        0.00      5.88 o 
   0  13   0        0.50        6.40      7.72 o 
   1  13   0       33.12       36.41      8.93 o 
   2  13   0      319.25      287.06     16.84 o 
   3  13   0        0.15        1.61      7.67 o 
   4  13   0        0.46        0.00      7.56 o 
   5  13   0       22.76       28.60      8.98 o 
   6  13   0        0.00        0.81      8.12 o 
   7  13   0       70.97       88.66     11.30 o 
   8  13   0        0.42        0.00     12.00 o 
   9  13   0       19.37       25.06     14.47 o 
  -1  14   0        1.86        0.00      7.56 o 
   0  14   0       17.75       13.06      8.42 o 
   1  14   0       66.38       63.04     10.29 o 
   2  14   0        6.44        7.51      8.42 o 
   3  14   0      112.04      100.51     11.70 o 
   4  14   0       16.73       15.99      8.57 o 
   5  14   0       97.18       99.00     11.85 o 
   6  14   0       46.17       57.54     10.69 o 
   7  14   0        0.42        0.00      8.37 o 
  -7 -14   1       59.14       59.06     11.10 o 
  -6 -14   1        3.07        5.90      8.62 o 
  -5 -14   1        0.42        0.00      7.82 o 
  -4 -14   1        3.13        0.00      8.07 o 
  -3 -14   1      109.52      100.61     11.85 o 
  -2 -14   1       59.30       59.26     10.44 o 
  -1 -14   1       18.83       26.43      8.88 o 
   0 -14   1       83.88      100.01     11.65 o 
   1 -14   1       30.84       34.55      9.63 o 
  -9 -13   1       13.41        9.43     13.82 o 
  -8 -13   1       84.93      110.70     11.17 o 
  -7 -13   1        0.30        0.00      6.43 o 
  -6 -13   1        0.64        3.68      8.12 o 
  -5 -13   1        0.20        5.30      8.02 o 
  -4 -13   1       38.77       49.12      9.53 o 
  -3 -13   1       33.77       46.90      9.43 o 
  -2 -13   1       38.28       25.01      8.62 o 
  -1 -13   1      205.94      190.53     14.07 o 
   0 -13   1       14.28        7.77      7.92 o 
   1 -13   1       58.03       52.98     16.82 o 
   2 -13   1       21.48       59.56     25.82 o 
   3 -13   1        2.63       18.06     33.71 o 
   4 -13   1        0.38       79.83     29.65 o 
 -10 -12   1        8.57        4.39     14.93 o 
  -9 -12   1       46.53       55.12      8.01 o 
  -8 -12   1       71.93       66.42     13.82 o 
  -7 -12   1        1.15        8.30      6.70 o 
  -6 -12   1       37.28       47.80      7.37 o 
  -5 -12   1       62.57       58.25      7.46 o 
  -4 -12   1       89.16       83.92     10.39 o 
  -3 -12   1      421.60      396.50     19.37 o 
  -2 -12   1        6.02        0.00      7.21 o 
  -1 -12   1       99.03      105.00     11.65 o 
   0 -12   1       39.37       46.46     17.78 o 
   2 -12   1       51.58       67.95     19.39 o 
   3 -12   1      137.82      147.88     33.16 o 
   4 -12   1      156.09      134.34     37.12 o 
   5 -12   1        2.16       20.91     36.44 o 
 -11 -11   1       14.95        3.78     16.04 o 
 -10 -11   1        5.95        0.00     12.76 o 
  -9 -11   1        0.06        0.00      7.11 o 
  -8 -11   1      113.50      124.15     17.20 o 
  -7 -11   1       69.96       49.87      7.08 o 
  -6 -11   1       71.53       90.65      8.38 o 
  -5 -11   1     1005.73     1007.03     28.57 o 
  -4 -11   1      459.28      470.11     27.33 o 
  -3 -11   1      418.97      398.16     19.37 o 
  -2 -11   1      194.32      203.70     13.92 o 
  -1 -11   1      419.79      312.56     55.93 o 
   0 -11   1      320.06      289.31     14.29 o 
   1 -11   1       53.34       59.59      8.88 o 
   2 -11   1      220.79      198.65     13.77 o 
   3 -11   1        5.59       11.06      7.24 o 
   4 -11   1      133.70      149.22     23.12 o 
   5 -11   1      152.66      147.65     34.39 o 
   6 -11   1        6.01       20.49     13.31 o 
 -11 -10   1       34.39        2.47     14.07 o 
 -10 -10   1       24.01       14.54      6.50 o 
  -9 -10   1       61.55       60.81      7.58 o 
  -8 -10   1        0.48        1.95      5.64 o 
  -7 -10   1        1.73        4.22      5.53 o 
  -6 -10   1      122.68      114.48     17.10 o 
  -5 -10   1        1.80        6.54      6.04 o 
  -4 -10   1     1621.48     1656.59     42.89 o 
  -3 -10   1      373.75      384.20     13.86 o 
  -2 -10   1       48.16       40.16     13.43 o 
  -1 -10   1        1.43        7.72      8.37 o 
   0 -10   1       48.87       74.43      8.43 o 
   1 -10   1      245.06      226.69     12.65 o 
   2 -10   1      329.80      382.91     37.82 o 
   3 -10   1      112.21      111.38     24.74 o 
   4 -10   1        6.74        3.64      6.78 o 
   5 -10   1       78.08       67.83      9.55 o 
   6 -10   1        0.62        5.26      8.90 o 
   7 -10   1       24.07       31.87     15.61 o 
   8 -10   1       87.23       95.25     15.31 o 
 -12  -9   1       15.31       19.97     17.30 o 
 -11  -9   1       35.17       41.40     17.25 o 
 -10  -9   1      134.60      129.38      9.87 o 
  -9  -9   1       16.52       18.79      9.99 o 
  -8  -9   1       25.11       19.58      6.78 o 
  -7  -9   1       24.65       13.22      5.73 o 
  -6  -9   1      123.55      130.25      9.33 o 
  -5  -9   1     1130.61     1154.24     66.92 o 
  -4  -9   1        1.15       11.01      5.58 o 
  -3  -9   1      752.53      725.89     20.94 o 
  -2  -9   1       30.16       41.02      7.84 o 
  -1  -9   1      204.69      204.59      8.16 o 
   0  -9   1      780.22      813.39     25.31 o 
   1  -9   1      100.06       72.75      9.63 o 
   2  -9   1      230.14      236.88     24.33 o 
   3  -9   1        0.24       36.97     19.52 o 
   4  -9   1      296.42      321.91     19.16 o 
   5  -9   1      141.00      188.56     27.06 o 
   6  -9   1       62.26       62.33     19.47 o 
   7  -9   1       46.93       37.40     10.87 o 
   8  -9   1       10.54       10.10      8.77 o 
   9  -9   1       58.94       88.25     11.95 o 
 -12  -8   1       18.45        5.80     14.42 o 
 -11  -8   1       79.38       74.54     15.99 o 
 -10  -8   1      225.49      216.49     12.31 o 
  -9  -8   1      271.66      226.43     11.66 o 
  -8  -8   1      196.13      213.12     11.29 o 
  -7  -8   1      126.26       99.52      8.93 o 
  -6  -8   1       48.90       62.31      6.66 o 
  -5  -8   1      796.30      767.46     22.41 o 
  -4  -8   1      936.51      877.73     24.41 o 
  -3  -8   1      333.98      316.68     18.33 o 
  -2  -8   1      210.64      190.95     15.48 o 
  -1  -8   1      279.99      276.30     12.83 o 
   0  -8   1        0.05        7.17      3.13 o 
   1  -8   1     1411.22     1346.43     37.18 o 
   2  -8   1      129.74      131.91      9.66 o 
   3  -8   1       23.35       39.57      7.02 o 
   4  -8   1      342.71      320.80     15.07 o 
   5  -8   1       74.62       93.13     19.09 o 
   6  -8   1      366.03      390.80     17.57 o 
   7  -8   1       49.16       72.85     28.19 o 
   8  -8   1       60.37       73.98     10.57 o 
   9  -8   1        1.56        2.28      8.44 o 
 -13  -7   1        0.18        0.00     16.69 o 
 -12  -7   1        2.29        0.00     15.73 o 
 -11  -7   1      306.94      242.53     23.55 o 
 -10  -7   1      171.56      169.42     10.45 o 
  -9  -7   1      605.71      578.20     19.03 o 
  -8  -7   1      154.37      190.65     30.81 o 
  -7  -7   1      213.28      204.71     10.39 o 
  -6  -7   1      540.77      512.34     16.79 o 
  -5  -7   1       18.87       46.61      5.45 o 
  -4  -7   1      244.98      202.19      8.42 o 
  -3  -7   1      244.60      266.88     28.54 o 
  -2  -7   1      523.15      473.61     12.22 o 
  -1  -7   1      118.80       87.16      5.14 o 
   0  -7   1     2132.52     2140.05     44.43 o 
   1  -7   1      292.85      254.31      8.61 o 
   2  -7   1        4.52        4.95      2.09 o 
   3  -7   1      341.74      399.57     26.50 o 
   4  -7   1      265.59      261.95     20.05 o 
   5  -7   1      424.13      429.35     17.47 o 
   6  -7   1        5.11        6.37      7.09 o 
   7  -7   1      177.86      180.42     12.99 o 
   8  -7   1      197.98      203.66     13.95 o 
   9  -7   1       55.62       43.87      9.48 o 
  10  -7   1        0.51        9.86     11.02 o 
 -13  -6   1       83.44       57.74     17.05 o 
 -12  -6   1        1.70        0.00     15.73 o 
 -11  -6   1       38.66       29.75     14.42 o 
 -10  -6   1      406.27      339.12     14.01 o 
  -9  -6   1      103.37      122.74      8.77 o 
  -8  -6   1      362.96      343.11     13.41 o 
  -7  -6   1      168.92      175.77      9.79 o 
  -6  -6   1       73.95       71.88      6.91 o 
  -5  -6   1      374.11      442.17     11.09 o 
  -4  -6   1      187.18      259.05      7.47 o 
  -3  -6   1      924.05      983.47     21.34 o 
  -2  -6   1      218.89      143.49      5.92 o 
  -1  -6   1     1709.48     1677.12     34.95 o 
   0  -6   1       30.38       28.48      2.83 o 
   1  -6   1        1.65        0.54      1.92 o 
   2  -6   1       65.44       59.81      3.24 o 
   3  -6   1      380.29      299.35      8.42 o 
   4  -6   1      436.43      491.05     17.16 o 
   5  -6   1        7.29       25.52      6.85 o 
   6  -6   1      279.63      257.24     13.96 o 
   7  -6   1       45.03       32.45      8.27 o 
   8  -6   1        2.07        4.45      7.63 o 
   9  -6   1      249.71      262.09     15.19 o 
  10  -6   1        2.12        8.02      9.30 o 
  11  -6   1        0.44       10.63      8.13 o 
 -13  -5   1       42.11       30.51     17.40 o 
 -12  -5   1        1.57        0.00     13.16 o 
 -11  -5   1       84.47      103.44      9.16 o 
 -10  -5   1       32.12       32.89      6.35 o 
  -9  -5   1      265.31      217.32     11.00 o 
  -8  -5   1        0.44        0.00      4.92 o 
  -7  -5   1        0.29        1.65      4.24 o 
  -6  -5   1     1934.59     1986.49     41.32 o 
  -5  -5   1      246.87      228.95      8.19 o 
  -4  -5   1     2249.83     2226.10     45.52 o 
  -3  -5   1      123.63      158.32      5.54 o 
  -2  -5   1       39.46       39.26      2.96 o 
  -1  -5   1      289.72      309.38      8.09 o 
   0  -5   1      600.48      433.70     11.91 o 
   1  -5   1     1571.83     1609.87     48.21 o 
   2  -5   1       57.85       52.10      3.19 o 
   3  -5   1      507.48      518.97     12.51 o 
   4  -5   1      137.28      117.66      5.24 o 
   5  -5   1       24.74       27.35      6.34 o 
   6  -5   1        7.68       29.66      7.42 o 
   7  -5   1       28.69       21.74      7.71 o 
   8  -5   1      207.26      179.76     21.81 o 
   9  -5   1       58.65       41.99      8.61 o 
  10  -5   1       81.19       98.90     10.67 o 
  11  -5   1        0.60       24.87     14.40 o 
 -13  -4   1        0.16        0.00     14.02 o 
 -12  -4   1       85.28       68.03     16.54 o 
 -11  -4   1      132.43      127.69     12.36 o 
 -10  -4   1      221.36      209.37     11.52 o 
  -9  -4   1        2.82        2.88      5.33 o 
  -8  -4   1      123.91       96.11      7.94 o 
  -7  -4   1      398.30      439.64     15.07 o 
  -6  -4   1     1246.03     1291.82     27.71 o 
  -5  -4   1     1042.34      876.35     22.76 o 
  -4  -4   1       21.41       26.55      3.37 o 
  -3  -4   1      255.07      261.64      8.60 o 
  -2  -4   1     1907.23     1796.50     36.61 o 
  -1  -4   1      406.34      386.66      9.29 o 
   0  -4   1     2723.84     3349.02     83.41 o 
   1  -4   1       12.65       12.67      3.02 o 
   2  -4   1       97.65       97.65      3.94 o 
   3  -4   1     4964.96     4423.06     88.71 o 
   4  -4   1      411.51      343.93      9.47 o 
   5  -4   1      126.74      135.30      9.88 o 
   6  -4   1      213.30      233.89      9.24 o 
   7  -4   1        9.65        6.69      5.13 o 
   8  -4   1      241.60      244.89     13.76 o 
   9  -4   1      170.48      165.22     12.05 o 
  10  -4   1       29.77       35.25      9.28 o 
  11  -4   1        0.04        0.00      6.71 o 
  12  -4   1        5.16        9.07     10.39 o 
 -13  -3   1       11.93       10.54     16.19 o 
 -12  -3   1       15.42       26.93     16.09 o 
 -11  -3   1       32.44       37.47      6.98 o 
 -10  -3   1      153.06      150.87      9.82 o 
  -9  -3   1      228.39      194.14     16.57 o 
  -8  -3   1      187.68      190.18      8.46 o 
  -7  -3   1      182.23      173.08      7.51 o 
  -6  -3   1     1078.36     1157.18     25.25 o 
  -5  -3   1      186.94      245.17      7.47 o 
  -4  -3   1     2258.26     1939.62     39.69 o 
  -3  -3   1      370.47      291.87      7.48 o 
  -2  -3   1      517.58      433.52     10.01 o 
  -1  -3   1     1308.74     1163.57     39.74 o 
   0  -3   1      241.70      193.18      6.24 o 
   1  -3   1      676.98      830.51     17.44 o 
   2  -3   1     1538.12     1707.39     34.77 o 
   3  -3   1     1512.21     1461.44     30.26 o 
   4  -3   1     1732.74     1659.92     34.64 o 
   5  -3   1      167.39      265.19     10.91 o 
   6  -3   1        1.35        1.94      4.11 o 
   7  -3   1        0.78        1.08      4.72 o 
   8  -3   1       93.61       69.62      6.81 o 
   9  -3   1      309.38      290.49     11.62 o 
  10  -3   1       20.55       23.98      7.62 o 
  11  -3   1       19.58       31.47      7.92 o 
  12  -3   1        9.97        2.21      7.25 o 
 -13  -2   1        3.18       14.02     14.17 o 
 -12  -2   1       44.21       45.04     16.39 o 
 -11  -2   1       25.26       38.50      6.90 o 
 -10  -2   1      217.69      168.40     10.23 o 
  -9  -2   1      556.77      483.90     14.58 o 
  -8  -2   1      279.95      273.31     13.14 o 
  -7  -2   1      261.98      304.95     10.21 o 
  -6  -2   1     1376.23     1329.26     28.73 o 
  -5  -2   1       49.30       44.66      3.56 o 
  -4  -2   1      839.98     1017.80     31.08 o 
  -3  -2   1     1546.31     1687.88     34.64 o 
  -2  -2   1     9865.88     9490.40    643.46 o 
  -1  -2   1      313.09      320.30      8.77 o 
   0  -2   1     1278.24     1389.69    101.90 o 
   1  -2   1      254.51      425.10      9.09 o 
   2  -2   1    12542.44    12450.63    392.65 o 
   3  -2   1     3001.03     2986.47     60.07 o 
   4  -2   1       85.34      123.95      5.38 o 
   5  -2   1     1676.16     1696.92     39.42 o 
   6  -2   1      179.24      161.63      8.59 o 
   7  -2   1      163.10      176.59      8.72 o 
   8  -2   1      106.93       87.76      6.88 o 
   9  -2   1       14.39        7.67      5.76 o 
  10  -2   1       40.75       50.59      6.83 o 
  11  -2   1       31.69       55.47     18.53 o 
  12  -2   1       73.65       77.34      9.61 o 
  13  -2   1        0.12        2.27      8.55 o 
 -13  -1   1       27.07       13.92     15.89 o 
 -12  -1   1       21.50       25.31      7.12 o 
 -11  -1   1       14.05        0.88      8.70 o 
 -10  -1   1        8.98       12.06      5.75 o 
  -9  -1   1       47.48       81.74      7.23 o 
  -8  -1   1      255.65      278.91     11.55 o 
  -7  -1   1     2612.79     2505.05     52.45 o 
  -6  -1   1        5.93        8.10      3.68 o 
  -5  -1   1       19.65       15.06      3.19 o 
  -4  -1   1        5.95        8.91      3.41 o 
  -3  -1   1       14.75       14.92      2.62 o 
  -2  -1   1     1880.99     2097.07     45.85 o 
  -1  -1   1     8044.14     7374.72    188.00 o 
   0  -1   1     6485.51     3459.54    112.26 o 
   1  -1   1     3225.84     3210.28    108.37 o 
   2  -1   1      947.43      946.20     19.46 o 
   3  -1   1      590.14      694.11     15.28 o 
   4  -1   1      302.83      328.88     11.56 o 
   5  -1   1       12.23       12.57      3.15 o 
   6  -1   1      268.83      286.97     23.94 o 
   7  -1   1     1451.24     1226.90     33.81 o 
   8  -1   1        3.16        3.14      4.71 o 
   9  -1   1        6.82        0.94      5.38 o 
  10  -1   1       29.77       30.81      6.32 o 
  11  -1   1       12.30       12.28      6.19 o 
  12  -1   1       73.78       87.63      9.58 o 
  13  -1   1       71.80       75.60     10.54 o 
 -12   0   1        0.00        0.00     12.71 o 
 -11   0   1      107.90      118.21     10.15 o 
 -10   0   1      235.78      202.84     11.58 o 
  -9   0   1       92.28       94.44      8.70 o 
  -8   0   1      941.86      937.28     38.05 o 
  -7   0   1       14.89       19.80      5.55 o 
  -6   0   1     4696.93     4925.78    121.11 o 
  -5   0   1     3017.26     3261.37     80.71 o 
  -4   0   1      971.24     1171.53     30.55 o 
  -3   0   1     6289.82     6668.79    160.69 o 
  -2   0   1      530.42      486.24     13.15 o 
  -1   0   1     3154.34     3260.79    121.29 o 
   1   0   1    19419.64    15534.22    558.23 o 
   2   0   1      676.83      744.00     15.27 o 
   3   0   1       21.55       21.47      3.01 o 
   4   0   1      718.02      889.58     19.35 o 
   5   0   1      687.95      690.17     15.96 o 
   6   0   1     2143.32     2297.15     47.58 o 
   7   0   1        2.03        1.79      5.13 o 
   8   0   1      435.85      422.73     13.21 o 
   9   0   1        0.32        1.18      5.42 o 
  10   0   1        5.46        6.21      5.79 o 
  11   0   1      103.27      103.02      8.44 o 
  12   0   1       35.53       29.90      7.46 o 
  13   0   1       52.19       57.70     17.50 o 
 -12   1   1       69.24       79.42     22.57 o 
 -11   1   1       59.16       80.08      8.81 o 
 -10   1   1      233.02      206.26     10.77 o 
  -9   1   1      137.93      141.11      9.25 o 
  -8   1   1      254.99      231.89     10.57 o 
  -7   1   1     1736.92     1736.87     71.44 o 
  -6   1   1      266.03      274.84     13.88 o 
  -5   1   1       15.20       21.49      4.00 o 
  -4   1   1      487.94      442.30     11.71 o 
  -3   1   1     4439.30     4360.43    136.29 o 
  -2   1   1    53410.60    49280.99   1158.99 o 
  -1   1   1    10564.32    10597.13    257.48 o 
   1   1   1     3085.69     2727.84    148.02 o 
   2   1   1       34.88       24.08      2.82 o 
   3   1   1     9451.98     9581.57    230.91 o 
   4   1   1      996.79      978.96     20.98 o 
   5   1   1     2087.02     2105.38     43.24 o 
   6   1   1      249.91      229.65      8.21 o 
   7   1   1     1632.16     1475.55     32.10 o 
   8   1   1      536.19      543.21     15.00 o 
   9   1   1       93.36      111.23     10.58 o 
  10   1   1        1.10        0.00      5.41 o 
  11   1   1        0.03        0.00      6.07 o 
  12   1   1       15.92        4.23      6.52 o 
  13   1   1        2.21        0.00      6.56 o 
 -12   2   1        8.46        6.80      7.39 o 
 -11   2   1       35.42       48.12     16.39 o 
 -10   2   1      191.32      183.65     11.90 o 
  -9   2   1       16.64       22.49      6.27 o 
  -8   2   1        0.64        7.23      5.82 o 
  -7   2   1        2.71        3.69      5.27 o 
  -6   2   1      314.44      295.79     20.73 o 
  -5   2   1      940.11      951.65     22.00 o 
  -4   2   1      359.16      432.16     11.62 o 
  -3   2   1     9465.49     9696.69    281.33 o 
  -2   2   1    21281.07    21974.36    435.04 o 
  -1   2   1    14927.82    14790.32    395.84 o 
   1   2   1     7482.69     7371.19    275.32 o 
   2   2   1     4353.77     4646.88    109.59 o 
   3   2   1     4694.03     4134.16     97.75 o 
   4   2   1     1939.88     1790.38     36.61 o 
   5   2   1     1858.80     1956.98     40.21 o 
   6   2   1      288.09      250.35      8.24 o 
   7   2   1      129.28      124.31      6.84 o 
   8   2   1       27.57       19.79      4.80 o 
   9   2   1        3.50       15.73      9.17 o 
  10   2   1        8.72       10.73      6.23 o 
  11   2   1      365.12      297.08     13.46 o 
  12   2   1        9.52        0.37      6.68 o 
  13   2   1       59.99       57.12     12.31 o 
  14   2   1        7.78        0.00      7.19 o 
 -12   3   1       13.35        8.54      7.29 o 
 -11   3   1       76.91       80.74      9.51 o 
 -10   3   1       69.93       73.80      9.17 o 
  -9   3   1      210.93      236.75     18.00 o 
  -8   3   1      162.61      147.24     11.36 o 
  -7   3   1       43.78       56.71     17.99 o 
  -6   3   1      368.43      360.96     17.49 o 
  -5   3   1      475.52      549.84     25.27 o 
  -4   3   1       75.59       92.94     12.63 o 
  -3   3   1        3.97        5.77      3.37 o 
  -2   3   1     9758.48    10034.45    369.43 o 
  -1   3   1     2711.48     2789.29     68.69 o 
   1   3   1    19479.21    19346.59    394.74 o 
   2   3   1     7737.12     7545.73    177.98 o 
   3   3   1       38.99       65.97      4.49 o 
   4   3   1      386.65      494.43     14.04 o 
   5   3   1     2466.98     2250.58     45.97 o 
   6   3   1     3859.35     3753.61     75.70 o 
   7   3   1        8.44        4.30      3.80 o 
   8   3   1       46.41       54.42      5.33 o 
   9   3   1       42.63       44.72      6.62 o 
  10   3   1       91.50       91.64      8.59 o 
  11   3   1      705.62      614.31     20.10 o 
  12   3   1      137.23       94.17      9.48 o 
  13   3   1        9.36        3.05      8.45 o 
  14   3   1        0.44        0.00      6.76 o 
 -11   4   1        0.01        1.10      7.20 o 
 -10   4   1      128.41      113.89     18.28 o 
  -9   4   1       47.71       39.72      8.55 o 
  -8   4   1        0.21        3.22      9.18 o 
  -7   4   1       87.23      135.82     21.58 o 
  -6   4   1       14.64       18.55      8.72 o 
  -5   4   1      600.11      546.43     18.28 o 
  -4   4   1       16.72       74.25     13.83 o 
  -3   4   1     1001.94     1018.83     43.49 o 
  -2   4   1     1589.94     1684.54     43.34 o 
  -1   4   1     3399.41     2983.13     74.08 o 
   0   4   1     1691.85     1959.93     46.93 o 
   1   4   1    10425.33     9917.04    344.83 o 
   2   4   1       66.49       59.58      4.00 o 
   3   4   1       83.55      113.67     11.25 o 
   4   4   1      630.59      578.83     20.10 o 
   5   4   1     1122.01     1191.11     30.61 o 
   6   4   1      229.95      230.90      9.46 o 
   7   4   1      410.50      362.40     10.09 o 
   8   4   1        5.95        9.87      5.12 o 
   9   4   1        4.13        0.00      5.26 o 
  10   4   1        1.53        0.00      5.94 o 
  11   4   1        0.22        0.00      6.25 o 
  12   4   1      219.19      197.53     11.69 o 
  13   4   1       23.08       28.97      9.99 o 
  14   4   1        4.46        0.00      6.87 o 
 -11   5   1       40.90       46.51      9.09 o 
 -10   5   1       33.09       26.59      8.44 o 
  -9   5   1        1.41        0.00      7.70 o 
  -8   5   1      165.19      132.71     11.77 o 
  -7   5   1      143.71      152.25     19.59 o 
  -6   5   1      136.66      156.07     11.51 o 
  -5   5   1       10.05        7.40      8.55 o 
  -4   5   1       31.81        9.90      6.43 o 
  -3   5   1       82.63       47.79      5.35 o 
  -2   5   1     1454.28     1575.00     55.58 o 
  -1   5   1     2012.89     2236.57     56.92 o 
   0   5   1       69.97       91.47      4.28 o 
   1   5   1      782.81      693.00     15.83 o 
   2   5   1        8.06        2.04      3.12 o 
   3   5   1      289.82      259.09     14.69 o 
   4   5   1        4.17        3.74      3.16 o 
   5   5   1       34.99       40.63      4.35 o 
   6   5   1     3002.04     2841.54     69.43 o 
   7   5   1        1.96        0.39      4.27 o 
   8   5   1      450.49      508.16     16.62 o 
   9   5   1       71.25       91.30      8.31 o 
  10   5   1      222.30      183.22     11.10 o 
  11   5   1       63.46       52.56      7.44 o 
  12   5   1        6.24        4.71      6.64 o 
  13   5   1       52.55       43.89     15.53 o 
  14   5   1        9.43        0.00     15.89 o 
 -10   6   1        1.97       10.10      8.01 o 
  -9   6   1       52.22       46.59      9.44 o 
  -8   6   1       66.13       64.15      9.74 o 
  -7   6   1      232.60      227.63     13.75 o 
  -6   6   1       17.60       24.14      7.66 o 
  -5   6   1        0.94        4.04      6.31 o 
  -4   6   1      565.83      526.40     18.58 o 
  -3   6   1      395.87      385.89     14.67 o 
  -2   6   1     2251.73     2083.69     54.32 o 
  -1   6   1      226.84      199.27     21.76 o 
   0   6   1        4.51        1.94      2.14 o 
   1   6   1     3226.01     3150.92     70.23 o 
   2   6   1     1034.86     1099.12     35.71 o 
   3   6   1        4.61        7.11      4.21 o 
   4   6   1      304.59      297.53     10.92 o 
   5   6   1      777.01      720.06     20.26 o 
   6   6   1      748.39      739.56     21.06 o 
   7   6   1      209.32      178.29      9.66 o 
   8   6   1      230.06      206.45     10.38 o 
   9   6   1      118.31      139.35      9.13 o 
  10   6   1      196.69      199.21     10.94 o 
  11   6   1        8.96        8.80      6.29 o 
  12   6   1        3.52        3.26      6.59 o 
  13   6   1       44.66       50.47     13.44 o 
 -10   7   1        7.59       19.32      9.12 o 
  -9   7   1        6.81       18.15     14.90 o 
  -8   7   1       19.94       25.88      8.82 o 
  -7   7   1       25.52       30.69     10.54 o 
  -6   7   1       48.08       43.52     11.02 o 
  -5   7   1       31.20       40.84      7.68 o 
  -4   7   1        1.40        0.00      9.73 o 
  -3   7   1      672.68      670.05     22.21 o 
  -2   7   1      571.63      610.26     20.32 o 
  -1   7   1       13.94       12.76      7.94 o 
   0   7   1      532.35      553.02     21.64 o 
   1   7   1      192.34      189.84      7.20 o 
   2   7   1      775.79      670.68     16.64 o 
   3   7   1      863.97      977.20     22.31 o 
   4   7   1       11.07       24.29      8.46 o 
   5   7   1      914.06      987.66     26.81 o 
   6   7   1      507.31      423.16     14.81 o 
   7   7   1        0.91        0.66      4.93 o 
   8   7   1       93.63      105.61     10.54 o 
   9   7   1      125.51      118.74      8.99 o 
  10   7   1       37.99       36.72      6.95 o 
  11   7   1       85.48       90.42      8.94 o 
  12   7   1       31.20       23.57      7.24 o 
  13   7   1       24.84       21.10      7.16 o 
  -9   8   1       11.14       18.16      9.16 o 
  -8   8   1       23.97       43.20      9.70 o 
  -7   8   1       26.93       25.26      8.79 o 
  -6   8   1       50.01       50.94     13.99 o 
  -5   8   1      162.58      169.18     11.94 o 
  -4   8   1        0.72        4.03      7.21 o 
  -3   8   1       32.96       26.43      6.87 o 
  -2   8   1      465.90      505.41     20.53 o 
  -1   8   1      180.14      197.00     11.21 o 
   0   8   1      235.33      258.20     12.26 o 
   1   8   1     2193.16     2052.56     43.92 o 
   2   8   1      431.28      431.95     12.65 o 
   3   8   1      994.64      908.03     66.44 o 
   4   8   1        4.96        2.17      4.70 o 
   5   8   1        5.66       10.69      6.93 o 
   6   8   1      591.20      640.76     19.85 o 
   7   8   1      331.29      364.20     13.89 o 
   8   8   1       63.75       61.31      7.10 o 
   9   8   1      162.48      151.86      9.89 o 
  10   8   1      445.16      436.01     16.55 o 
  11   8   1        0.14        0.00      6.05 o 
  12   8   1       27.54       22.27      7.12 o 
  13   8   1        0.40        0.00      6.44 o 
  -8   9   1        7.48       11.04      9.16 o 
  -7   9   1        3.09        0.00      8.08 o 
  -6   9   1       14.27       16.68      8.16 o 
  -5   9   1      167.54      144.98     23.80 o 
  -4   9   1        3.67        0.00     10.26 o 
  -3   9   1      263.96      266.06     13.79 o 
  -2   9   1      171.93      188.09     11.80 o 
  -1   9   1       26.38       32.54     12.71 o 
   0   9   1        1.02        0.00      7.51 o 
   1   9   1      116.60      131.01     10.18 o 
   2   9   1     1384.87     1215.81     47.83 o 
   3   9   1       63.35       61.51      6.30 o 
   4   9   1      271.62      326.14     21.03 o 
   5   9   1       73.72       66.55      6.85 o 
   6   9   1      126.45      101.04      8.59 o 
   7   9   1      138.63      140.27     12.08 o 
   8   9   1       20.44       24.29      6.32 o 
   9   9   1       89.07       89.57      8.31 o 
  10   9   1      207.58      206.05     11.83 o 
  11   9   1      247.63      250.16     15.23 o 
  12   9   1        0.61        0.00      6.34 o 
  13   9   1        8.62        1.77     15.38 o 
  -7  10   1       10.33       16.70      9.37 o 
  -6  10   1       21.93       22.64      9.00 o 
  -5  10   1       78.82       82.39     10.30 o 
  -4  10   1      178.77      151.41     11.96 o 
  -3  10   1      266.68      237.87     27.41 o 
  -2  10   1      314.06      324.49     20.02 o 
  -1  10   1      142.59      133.26     17.45 o 
   0  10   1       19.82        6.43     20.05 o 
   1  10   1      149.86      125.31     19.79 o 
   2  10   1        6.99        9.13      6.96 o 
   3  10   1       33.16       21.89      7.51 o 
   4  10   1      407.71      386.48     14.23 o 
   5  10   1        1.84        0.00     10.39 o 
   6  10   1      377.19      366.50     14.35 o 
   7  10   1       43.86       41.95      6.86 o 
   8  10   1      250.68      221.55     11.40 o 
   9  10   1       84.63       84.51     13.47 o 
  10  10   1       15.31       19.25      6.53 o 
  11  10   1      194.63      193.72     18.16 o 
  12  10   1        0.37        0.00      9.56 o 
  -6  11   1        2.29       58.70     27.38 o 
  -5  11   1        2.82        5.12      7.90 o 
  -4  11   1      180.95      193.52     35.08 o 
  -3  11   1       12.04       28.08     12.71 o 
  -2  11   1      400.74      359.60     29.33 o 
  -1  11   1        0.13        0.00     19.34 o 
   0  11   1       45.48       38.27     27.18 o 
   1  11   1      231.90      193.56     13.47 o 
   2  11   1        0.47        0.00      6.56 o 
   3  11   1       34.72       41.00      8.32 o 
   4  11   1        8.69       13.47      7.62 o 
   5  11   1      977.01     1036.93     29.11 o 
   6  11   1      116.07      113.42     14.07 o 
   7  11   1       55.20       52.72      7.19 o 
   8  11   1      153.34      138.97      9.76 o 
   9  11   1        0.43        0.60      6.14 o 
  10  11   1       66.46       83.90      9.20 o 
  11  11   1       35.52       21.60     17.42 o 
  -5  12   1      118.54      128.62     12.92 o 
  -4  12   1        0.65        0.00      7.54 o 
  -3  12   1       74.69       73.37     20.40 o 
  -2  12   1        1.79       15.57     11.95 o 
  -1  12   1        0.14        0.00     16.59 o 
   0  12   1      158.82       31.22     29.35 o 
   1  12   1       32.91       32.98      8.17 o 
   2  12   1      165.80      164.86     13.01 o 
   3  12   1        2.64        0.00      6.91 o 
   4  12   1       13.76       12.76      7.97 o 
   5  12   1      110.53       91.08     10.59 o 
   6  12   1      259.72      345.06     19.01 o 
   7  12   1       44.11       37.22     12.26 o 
   8  12   1        0.96        0.00      5.89 o 
   9  12   1      130.44      111.81      9.84 o 
  10  12   1        4.94        0.00      6.62 o 
  -3  13   1        7.58       55.83     30.76 o 
  -2  13   1        3.50        3.03      9.25 o 
  -1  13   1        3.89        5.29      6.59 o 
   0  13   1       43.16       59.41      9.48 o 
   1  13   1      120.16      120.23     12.20 o 
   2  13   1        8.31       16.49      8.22 o 
   3  13   1        1.81        0.00      7.36 o 
   4  13   1      121.22      120.38     12.41 o 
   5  13   1       18.63        7.92      8.32 o 
   6  13   1       65.17       49.37      9.88 o 
   7  13   1       35.23       39.89      9.88 o 
   8  13   1       35.79       30.36     13.16 o 
   9  13   1      100.91      117.96     10.05 o 
  -1  14   1        0.00        0.05      7.87 o 
   0  14   1       22.87       16.84      8.37 o 
   1  14   1        2.17        0.00      7.11 o 
   2  14   1       33.00       57.59      9.94 o 
   3  14   1       13.25        1.82      8.32 o 
   4  14   1        9.40       11.20      8.42 o 
   5  14   1      106.62      109.08     12.15 o 
   6  14   1        0.17        0.00      8.22 o 
   7  14   1        7.50        3.93      8.83 o 
   8  14   1       38.78       33.94     10.54 o 
  -7 -14   2        3.61        0.35      8.88 o 
  -6 -14   2      143.00      152.56     14.37 o 
  -5 -14   2       26.44       26.12      9.08 o 
  -4 -14   2       15.73       30.91      9.43 o 
  -3 -14   2        4.62        8.42      8.52 o 
  -2 -14   2       54.18       68.44     10.44 o 
  -1 -14   2      126.85      112.51     12.86 o 
   0 -14   2       50.95       49.52     10.04 o 
   1 -14   2       28.37       12.20      9.08 o 
  -8 -13   2       18.82       22.14     13.21 o 
  -7 -13   2       50.63       50.07      8.07 o 
  -6 -13   2       51.74       73.28      9.43 o 
  -5 -13   2       70.07       70.76     10.39 o 
  -4 -13   2       70.85       87.05     10.74 o 
  -3 -13   2        0.30        0.00      7.51 o 
  -2 -13   2      188.40      183.47     14.47 o 
  -1 -13   2        5.45       20.88      8.32 o 
   0 -13   2      339.58      324.88     18.31 o 
   1 -13   2        5.42        4.92      6.53 o 
   2 -13   2        0.85       20.75     31.22 o 
   3 -13   2        1.36        3.53      8.37 o 
   4 -13   2       23.94       67.13     26.78 o 
 -10 -12   2       16.08       32.38     16.24 o 
  -9 -12   2        0.22        0.00     11.80 o 
  -8 -12   2        0.36        6.00     11.40 o 
  -7 -12   2        1.70        8.42      6.66 o 
  -6 -12   2       15.30       19.71      6.64 o 
  -5 -12   2       74.09       97.26      8.69 o 
  -4 -12   2      224.13      190.73     14.17 o 
  -3 -12   2       17.78       29.55      8.52 o 
  -2 -12   2       86.76      132.08     12.31 o 
  -1 -12   2      176.25      182.21     13.57 o 
   0 -12   2       30.35       54.92     29.28 o 
   1 -12   2        2.34        1.34      5.54 o 
   2 -12   2       18.38       66.22     22.34 o 
   3 -12   2       24.95       33.29      9.08 o 
   4 -12   2      199.26      227.68     23.22 o 
   5 -12   2       82.56       90.92     14.88 o 
 -10 -11   2       32.35       26.17     15.94 o 
  -9 -11   2        2.83        8.02     12.31 o 
  -8 -11   2        0.33        0.59     19.32 o 
  -7 -11   2       53.40       55.22     13.72 o 
  -6 -11   2       76.49       82.42      8.24 o 
  -5 -11   2      370.20      404.98     15.28 o 
  -4 -11   2       54.12       88.14      7.67 o 
  -3 -11   2       97.91       75.70      6.65 o 
  -2 -11   2      121.01      100.06     11.55 o 
  -1 -11   2        1.89       12.45     12.96 o 
   0 -11   2       27.38       37.69     15.66 o 
   1 -11   2      319.12      303.36     35.71 o 
   2 -11   2       69.91       80.70     20.07 o 
   3 -11   2      134.55      136.93     22.54 o 
   4 -11   2        0.85        6.05     25.62 o 
   5 -11   2       12.34       29.60     18.38 o 
   6 -11   2        0.88        0.00      7.88 o 
   7 -11   2        8.39        8.24      9.27 o 
 -11 -10   2        0.21        4.99     15.73 o 
 -10 -10   2       61.04       73.48     15.84 o 
  -9 -10   2       65.61       51.04     14.57 o 
  -8 -10   2      188.21      214.71     11.46 o 
  -7 -10   2      360.02      320.45     14.32 o 
  -6 -10   2      106.41      124.62     15.89 o 
  -5 -10   2      258.05      254.45     12.27 o 
  -4 -10   2      407.42      433.73     15.35 o 
  -3 -10   2      129.84      153.31      9.31 o 
  -2 -10   2      341.11      320.10     14.81 o 
  -1 -10   2       18.18       23.48      9.43 o 
   0 -10   2       19.21       26.45      6.89 o 
   1 -10   2       33.13       46.13     16.37 o 
   2 -10   2      348.99      364.38     17.02 o 
   3 -10   2       63.56       76.14     12.08 o 
   4 -10   2        4.63       18.95     14.63 o 
   5 -10   2        2.54        6.29      7.27 o 
   6 -10   2       18.87       13.83      8.42 o 
   7 -10   2        5.74       17.63      8.88 o 
   8 -10   2        9.87       22.59      9.64 o 
 -12  -9   2        5.73        7.16     15.33 o 
 -11  -9   2       66.95       46.85     17.50 o 
 -10  -9   2       42.11       43.88     16.44 o 
  -9  -9   2        1.93        4.44     14.07 o 
  -8  -9   2        8.44       11.30      5.68 o 
  -7  -9   2        7.69        8.33     11.17 o 
  -6  -9   2      413.33      395.30     14.85 o 
  -5  -9   2      566.58      639.43     31.42 o 
  -4  -9   2      115.26      111.50     12.05 o 
  -3  -9   2       11.62        9.73      5.16 o 
  -2  -9   2      217.65      224.77      8.63 o 
  -1  -9   2      465.07      510.47     13.67 o 
   0  -9   2       25.31       35.05      4.07 o 
   1  -9   2        4.34       13.50      6.10 o 
   2  -9   2       26.63       34.64      9.13 o 
   3  -9   2      560.31      555.24     20.08 o 
   4  -9   2        0.49        5.79      6.51 o 
   5  -9   2       43.71       46.61     14.42 o 
   6  -9   2       70.05       76.55     15.56 o 
   7  -9   2       55.60       65.41     20.07 o 
   8  -9   2       91.94      130.58     12.72 o 
   9  -9   2        0.02        9.56      9.81 o 
 -12  -8   2        2.08        0.00     16.29 o 
 -11  -8   2       98.56       88.36     17.20 o 
 -10  -8   2      181.47      171.37     21.03 o 
  -9  -8   2        2.25        9.35      7.67 o 
  -8  -8   2       18.85       12.85      6.81 o 
  -7  -8   2      187.35      194.18     10.73 o 
  -6  -8   2      151.66      145.56      9.24 o 
  -5  -8   2      247.31      214.44     22.06 o 
  -4  -8   2       27.75       29.81     10.69 o 
  -3  -8   2       26.89       35.15      4.55 o 
  -2  -8   2     1634.29     1759.37     37.24 o 
  -1  -8   2        5.91        5.46      3.42 o 
   0  -8   2       27.58       39.39     10.39 o 
   1  -8   2       18.06       12.32      2.93 o 
   2  -8   2      113.59      127.66      9.40 o 
   3  -8   2       23.39       42.14      8.67 o 
   4  -8   2      909.67      846.28     26.59 o 
   5  -8   2        5.32        3.60      6.81 o 
   6  -8   2       20.23       20.97      7.72 o 
   7  -8   2      597.50      601.68     22.87 o 
   8  -8   2        5.15       11.08     10.14 o 
   9  -8   2       71.53       72.48     10.78 o 
  10  -8   2        0.13       44.33     23.55 o 
 -12  -7   2        1.25       14.73     16.69 o 
 -11  -7   2        2.18       15.13     16.09 o 
 -10  -7   2      134.91      153.57     18.81 o 
  -9  -7   2       65.98       54.71      6.79 o 
  -8  -7   2      283.01      258.52     11.80 o 
  -7  -7   2       17.54       18.30      5.77 o 
  -6  -7   2     2012.37     2070.70     52.29 o 
  -5  -7   2        3.48        2.13      4.38 o 
  -4  -7   2      186.38      173.21      6.29 o 
  -3  -7   2      616.76      553.98     16.06 o 
  -2  -7   2       66.57       68.79      4.41 o 
  -1  -7   2     1539.33     1655.31     34.69 o 
   0  -7   2      245.42      248.71      8.07 o 
   1  -7   2      836.23      775.12     17.63 o 
   2  -7   2        2.15        6.40      3.09 o 
   3  -7   2      247.33      293.05      8.67 o 
   4  -7   2      154.52      218.23     11.60 o 
   5  -7   2       87.66       78.19      8.73 o 
   6  -7   2      165.23      127.00     11.01 o 
   7  -7   2      349.95      308.60     15.74 o 
   8  -7   2      543.00      567.41     22.18 o 
   9  -7   2       56.25       62.63      9.93 o 
  10  -7   2        1.25        8.25      7.98 o 
 -13  -6   2       11.30        0.00     15.03 o 
 -12  -6   2       91.59       70.81     17.30 o 
 -11  -6   2       23.44       19.42     16.24 o 
 -10  -6   2       63.94       63.70     16.69 o 
  -9  -6   2      115.79      118.94      8.98 o 
  -8  -6   2      182.08      179.42      9.93 o 
  -7  -6   2     1043.65      959.65     26.92 o 
  -6  -6   2      195.29      181.81      9.17 o 
  -5  -6   2       11.86       36.40      5.81 o 
  -4  -6   2      810.50      755.42     17.02 o 
  -3  -6   2      269.02      183.95      6.07 o 
  -2  -6   2     1753.38     1902.98     53.53 o 
  -1  -6   2     1408.03     1391.29     29.22 o 
   0  -6   2      383.96      340.53     10.45 o 
   1  -6   2     1811.12     1648.45     34.26 o 
   2  -6   2      200.53      209.85      6.46 o 
   3  -6   2       27.37       18.36      2.52 o 
   4  -6   2        0.12        0.00      3.92 o 
   5  -6   2      308.90      334.49     20.05 o 
   6  -6   2       30.38       37.28      8.05 o 
   7  -6   2      221.42      217.84     13.72 o 
   8  -6   2      544.43      468.00     19.32 o 
   9  -6   2        1.77       11.69      8.12 o 
  10  -6   2       16.95       29.70      9.13 o 
  11  -6   2       30.58       38.40      8.99 o 
 -13  -5   2       29.10       29.00     17.60 o 
 -12  -5   2      134.56      121.69     18.76 o 
 -11  -5   2        6.96        8.98     13.77 o 
 -10  -5   2      163.77      168.19     20.12 o 
  -9  -5   2        0.17       18.89      8.02 o 
  -8  -5   2        7.76        3.99      4.98 o 
  -7  -5   2      672.88      667.08     20.00 o 
  -6  -5   2      193.70      161.68      6.38 o 
  -5  -5   2      597.50      554.40     13.27 o 
  -4  -5   2      639.23      627.37     17.99 o 
  -3  -5   2     1129.63     1107.28     23.61 o 
  -2  -5   2      273.42      239.66      8.66 o 
  -1  -5   2      660.42      653.41     14.49 o 
   0  -5   2     1043.33     1070.77     26.70 o 
   1  -5   2        0.04        0.00      1.80 o 
   2  -5   2     3406.88     3287.37     66.20 o 
   3  -5   2      460.65      511.07     12.17 o 
   4  -5   2      414.42      441.08     11.31 o 
   5  -5   2       94.94       90.04      5.37 o 
   6  -5   2      152.56      134.23      7.24 o 
   7  -5   2      181.84      190.93     15.21 o 
   8  -5   2       39.16       29.66      7.99 o 
   9  -5   2      203.61      193.65     13.16 o 
  10  -5   2        5.60        7.40      9.05 o 
  11  -5   2       10.16       17.45      7.75 o 
  12  -5   2        3.35        0.00      7.37 o 
 -13  -4   2       48.41       29.20     15.28 o 
 -12  -4   2       10.49       20.88     16.04 o 
 -11  -4   2      298.33      259.78     23.40 o 
 -10  -4   2       31.72       27.94      6.07 o 
  -9  -4   2        5.80        6.61      7.44 o 
  -8  -4   2      378.29      346.92     13.87 o 
  -7  -4   2        3.99       11.68      3.97 o 
  -6  -4   2     3405.35     3614.53     73.50 o 
  -5  -4   2       21.74        9.55      2.69 o 
  -4  -4   2      164.54      194.00      6.14 o 
  -3  -4   2     1438.63     1206.95     25.32 o 
  -2  -4   2      181.98      191.35      5.58 o 
  -1  -4   2     1085.72     1195.20     38.25 o 
   0  -4   2     1340.79     1537.63     37.31 o 
   1  -4   2     2579.53     2591.30     52.08 o 
   2  -4   2      137.62      145.70      4.67 o 
   3  -4   2     1166.79     1280.21     26.84 o 
   4  -4   2      880.90     1046.78     22.76 o 
   5  -4   2      248.51      237.53      7.98 o 
   6  -4   2       11.12        1.33      4.05 o 
   7  -4   2       75.28       74.63      6.17 o 
   8  -4   2      183.83      190.32      9.67 o 
   9  -4   2      211.11      184.42     12.36 o 
  10  -4   2       60.70       47.74      8.65 o 
  11  -4   2        6.71        9.93      7.53 o 
  12  -4   2       11.05       25.02      8.11 o 
 -13  -3   2        0.33        9.94     14.27 o 
 -12  -3   2       59.18       47.25     15.43 o 
 -11  -3   2       50.85       73.63     17.65 o 
 -10  -3   2       32.36       19.28      6.16 o 
  -9  -3   2      106.45      104.72     16.06 o 
  -8  -3   2       36.37       32.60      5.09 o 
  -7  -3   2      422.07      416.99     11.90 o 
  -6  -3   2       93.51      147.93      6.57 o 
  -5  -3   2        7.91        4.82      2.66 o 
  -4  -3   2      317.18      280.05      7.52 o 
  -3  -3   2       56.40       63.17      3.42 o 
  -2  -3   2     6068.71     6705.62    133.28 o 
  -1  -3   2    16618.88    17093.54    340.22 o 
   0  -3   2    14405.43    16105.95    563.78 o 
   1  -3   2    12349.47    11922.79    237.04 o 
   2  -3   2      540.43      560.88     12.35 o 
   3  -3   2      244.08      245.92      6.71 o 
   4  -3   2       50.93       39.60      4.26 o 
   5  -3   2      864.91      975.67     21.74 o 
   6  -3   2      834.39      751.85     18.05 o 
   7  -3   2      623.31      580.88     15.67 o 
   8  -3   2        1.63        0.00      5.24 o 
   9  -3   2      160.87      118.85      8.14 o 
  10  -3   2      231.28      248.60     13.58 o 
  11  -3   2       19.19        9.61      7.59 o 
  12  -3   2       35.39       19.53      7.81 o 
  13  -3   2       11.96       17.89      8.31 o 
 -13  -2   2       72.01       54.01     17.85 o 
 -12  -2   2        2.24        8.32     15.03 o 
 -11  -2   2       36.65       43.62     16.24 o 
 -10  -2   2        1.62        9.43      6.13 o 
  -9  -2   2        4.69        0.00      5.18 o 
  -8  -2   2     1449.30     1479.52     32.92 o 
  -7  -2   2      219.40      221.49      8.87 o 
  -6  -2   2       37.66       28.53      3.87 o 
  -5  -2   2      336.22      344.91      9.51 o 
  -4  -2   2      629.19      762.76     17.09 o 
  -3  -2   2     5788.76     5830.73    165.17 o 
  -2  -2   2      341.10      405.61     10.03 o 
  -1  -2   2    11192.55    11087.60    280.59 o 
   0  -2   2      117.74      153.93      8.59 o 
   1  -2   2        2.28        1.77      1.97 o 
   2  -2   2      579.97      802.22     19.95 o 
   3  -2   2     1630.60     1803.05     36.78 o 
   4  -2   2        8.54        6.41      3.41 o 
   5  -2   2      656.76      685.86     15.97 o 
   6  -2   2     1774.04     1675.36     43.77 o 
   7  -2   2      142.55      125.40      7.46 o 
   8  -2   2      131.09      161.20      8.72 o 
   9  -2   2        7.20        6.60      5.45 o 
  10  -2   2      133.68      130.26      8.86 o 
  11  -2   2      197.91      199.52     10.42 o 
  12  -2   2        7.33       12.63      7.48 o 
  13  -2   2       60.55       63.57      9.36 o 
 -12  -1   2       65.26       50.23     16.54 o 
 -11  -1   2       11.01       35.55     15.13 o 
 -10  -1   2       20.04       24.55      5.87 o 
  -9  -1   2      172.47      179.78      9.55 o 
  -8  -1   2      400.43      369.70     18.32 o 
  -7  -1   2      798.92      837.26     20.51 o 
  -6  -1   2      574.58      747.81     18.15 o 
  -5  -1   2     1468.15     1615.12     34.27 o 
  -4  -1   2      653.59      530.76     12.84 o 
  -3  -1   2      857.45      982.25     21.18 o 
  -2  -1   2     1716.13     1647.39     33.69 o 
  -1  -1   2     6620.47     6850.20    173.78 o 
   0  -1   2    21472.20    19873.69   1436.61 o 
   1  -1   2      142.40      235.05      6.57 o 
   2  -1   2      205.42      211.11      5.17 o 
   3  -1   2     1837.21     1566.96     32.00 o 
   4  -1   2     1226.54     1306.45     27.25 o 
   5  -1   2      201.59      178.01      6.26 o 
   6  -1   2       39.25       40.12      5.05 o 
   7  -1   2     1087.70     1104.33     30.50 o 
   8  -1   2       96.55       95.43      8.81 o 
   9  -1   2       98.40       82.80     11.98 o 
  10  -1   2       30.53       35.75      7.36 o 
  11  -1   2       12.26       11.23      7.15 o 
  12  -1   2       89.38      111.73     14.90 o 
  13  -1   2        5.42       11.75      8.12 o 
 -11   0   2        8.14        0.00     10.65 o 
 -10   0   2        1.71        1.74      5.48 o 
  -9   0   2       25.67       13.60      9.28 o 
  -8   0   2      432.52      431.93     16.12 o 
  -7   0   2     1707.29     1726.83     45.49 o 
  -6   0   2       67.92       58.59      5.87 o 
  -5   0   2     1150.32     1051.65     28.15 o 
  -4   0   2       70.46       87.30      7.16 o 
  -3   0   2      210.00      328.99     12.68 o 
  -2   0   2     1100.15     1342.98     64.60 o 
  -1   0   2      659.85      959.98     36.97 o 
   1   0   2     1758.91     1871.78     47.70 o 
   2   0   2     3655.52     4507.44    110.73 o 
   3   0   2     2477.85     2802.03     56.02 o 
   4   0   2       73.38       69.51      4.14 o 
   5   0   2      506.98      361.11     11.29 o 
   6   0   2      608.24      558.06     13.71 o 
   7   0   2     1980.95     1975.67     41.67 o 
   8   0   2       59.39       58.75      5.88 o 
   9   0   2       14.81       15.31      5.57 o 
  10   0   2       24.87       25.52      6.07 o 
  11   0   2       79.43       77.47      7.44 o 
  12   0   2        3.91        8.27      6.77 o 
  13   0   2       32.87       29.36      7.69 o 
 -12   1   2        0.95        5.40     18.36 o 
 -11   1   2       53.09       83.49      8.98 o 
 -10   1   2       23.17       38.74      7.34 o 
  -9   1   2      105.97      114.14     13.51 o 
  -8   1   2     2646.47     2458.13     52.94 o 
  -7   1   2      382.30      375.45     14.68 o 
  -6   1   2       70.24       79.87      6.16 o 
  -5   1   2        5.19        3.47      3.90 o 
  -4   1   2       90.79      102.77      5.81 o 
  -3   1   2     2703.69     3142.85    103.08 o 
  -2   1   2     1953.03     2005.43     41.21 o 
  -1   1   2     2574.31     2884.74     57.96 o 
   0   1   2     1059.83      989.75     20.08 o 
   1   1   2     2601.39     1643.35     54.09 o 
   2   1   2     1598.20     1815.99     43.23 o 
   3   1   2     2594.65     3003.84     59.87 o 
   4   1   2      320.37      323.18      9.62 o 
   5   1   2      180.30      159.88      5.76 o 
   6   1   2      653.34      759.22     17.50 o 
   7   1   2      201.06      226.00      8.53 o 
   8   1   2      257.26      280.89     10.33 o 
   9   1   2      727.93      684.33     18.20 o 
  10   1   2       87.55       88.93      7.59 o 
  11   1   2        5.74        8.27      6.29 o 
  12   1   2      128.89      108.08      9.82 o 
  13   1   2        2.96        0.00      6.55 o 
  14   1   2       11.46        9.71      7.22 o 
 -12   2   2        3.12       13.06     20.17 o 
 -11   2   2       18.46       31.17      7.61 o 
 -10   2   2       36.61       35.90      7.52 o 
  -9   2   2      706.55      667.35     22.63 o 
  -8   2   2        5.37       23.96     10.41 o 
  -7   2   2       66.03      102.21      9.98 o 
  -6   2   2      675.54      727.42     35.70 o 
  -5   2   2     1638.12     1800.39     68.16 o 
  -4   2   2     1208.30     1133.80     33.46 o 
  -3   2   2      511.65      554.68     13.81 o 
  -2   2   2     7770.85     7923.14    252.07 o 
  -1   2   2     2710.24     2901.93     58.43 o 
   0   2   2      495.28      407.02      8.96 o 
   1   2   2       58.49       37.12      1.91 o 
   2   2   2    17368.55    17876.38   1015.07 o 
   3   2   2      161.91      138.72      7.85 o 
   4   2   2     1020.54      940.73     22.54 o 
   5   2   2     3434.07     3418.52     68.89 o 
   6   2   2      505.78      445.41     11.57 o 
   7   2   2      313.43      323.36     10.27 o 
   8   2   2       43.25       69.43      7.32 o 
   9   2   2        4.58       13.02      5.19 o 
  10   2   2       86.02       83.52      8.12 o 
  11   2   2      134.05      127.55      9.83 o 
  12   2   2       63.82       63.41     13.72 o 
  13   2   2        0.94        2.54      6.69 o 
  14   2   2       28.60       18.29      7.54 o 
 -12   3   2        2.51        5.80     20.88 o 
 -11   3   2       24.39       26.82      7.81 o 
 -10   3   2      141.20      130.03     14.15 o 
  -9   3   2      120.77      134.54     12.78 o 
  -8   3   2      277.18      300.55     14.66 o 
  -7   3   2      382.03      440.94     17.71 o 
  -6   3   2       10.08       15.27     14.03 o 
  -5   3   2      385.82      344.35     17.33 o 
  -4   3   2     3952.11     4169.44    199.90 o 
  -3   3   2     5281.26     5127.30    125.87 o 
  -2   3   2      138.30      109.73      7.37 o 
  -1   3   2      635.76      735.03     20.49 o 
   0   3   2     1474.11     1212.38    141.51 o 
   1   3   2    17984.11    18801.70    374.31 o 
   2   3   2     7106.01     7142.06    244.58 o 
   3   3   2      224.42      367.97     10.95 o 
   4   3   2    10198.50    10118.72    237.65 o 
   5   3   2      871.25      962.19     20.69 o 
   6   3   2     1238.03     1157.64     24.99 o 
   7   3   2       20.05       16.70      3.97 o 
   8   3   2       79.23       90.91      7.77 o 
   9   3   2        3.12        7.51      5.48 o 
  10   3   2        5.93       15.56      6.47 o 
  11   3   2      416.23      362.23     14.50 o 
  12   3   2       74.56       60.69      8.12 o 
  13   3   2       42.60       45.52      7.99 o 
  14   3   2       30.59       29.77     15.33 o 
 -11   4   2       25.53       27.74      8.03 o 
 -10   4   2       19.22       33.66      8.00 o 
  -9   4   2      381.11      334.22     16.25 o 
  -8   4   2      192.69      196.95     15.00 o 
  -7   4   2        0.52        6.44      7.37 o 
  -6   4   2      280.12      290.11     14.21 o 
  -5   4   2      203.40      208.88     11.68 o 
  -4   4   2      111.71      122.65      8.45 o 
  -3   4   2      379.07      356.16     27.16 o 
  -2   4   2     3055.68     3335.17     82.53 o 
  -1   4   2     5549.69     5454.73    132.85 o 
   0   4   2     1494.61     1464.60     48.36 o 
   1   4   2     5572.79     5841.33    116.33 o 
   2   4   2     1964.56     2340.48     82.61 o 
   3   4   2       22.84       16.40      2.07 o 
   4   4   2     1946.88     1878.19     45.96 o 
   5   4   2      760.29      729.78     23.38 o 
   6   4   2     1239.91     1105.10     28.87 o 
   7   4   2      217.46      181.58      7.05 o 
   8   4   2       40.13       38.99      5.99 o 
   9   4   2      307.77      331.79     13.15 o 
  10   4   2      158.07      122.71      9.41 o 
  11   4   2       42.97       50.42      7.67 o 
  12   4   2       30.13       12.42     14.37 o 
  13   4   2       54.46       46.92      8.13 o 
  14   4   2        0.01        0.00      7.25 o 
 -11   5   2        2.25       19.69      8.14 o 
 -10   5   2        8.93       11.54      8.05 o 
  -9   5   2      135.21      137.14     12.38 o 
  -8   5   2        8.14        0.00      7.53 o 
  -7   5   2       20.11       21.98      7.88 o 
  -6   5   2      117.05       87.67      9.27 o 
  -5   5   2     1188.66     1119.61     32.68 o 
  -4   5   2      161.35      131.01      9.28 o 
  -3   5   2     1650.08     1613.88     42.79 o 
  -2   5   2      410.80      451.24     15.09 o 
  -1   5   2       37.73       46.41      6.15 o 
   0   5   2     1735.23     1552.94     37.60 o 
   1   5   2     3172.00     3545.46     71.50 o 
   2   5   2     1345.12     1328.93     27.91 o 
   3   5   2      149.52      171.30      9.40 o 
   4   5   2     2228.83     2139.41     52.20 o 
   5   5   2      228.34      164.85      7.89 o 
   6   5   2       15.61       38.96      4.92 o 
   7   5   2        7.72        5.32      4.43 o 
   8   5   2      279.94      264.77     11.33 o 
   9   5   2       34.26       38.40      6.41 o 
  10   5   2       84.35      104.48     11.62 o 
  11   5   2      445.73      428.98     21.66 o 
  12   5   2       11.34       11.70      6.69 o 
  13   5   2       22.82       14.90      7.06 o 
  14   5   2      104.43      105.30     10.30 o 
 -10   6   2       21.18       19.46      8.63 o 
  -9   6   2        3.48       11.87      8.23 o 
  -8   6   2       67.94      129.68     12.25 o 
  -7   6   2        7.82        0.00     11.42 o 
  -6   6   2        6.64        0.32      6.89 o 
  -5   6   2      333.86      279.54     13.98 o 
  -4   6   2     1769.28     1912.70     51.14 o 
  -3   6   2      290.43      415.13     15.64 o 
  -2   6   2       75.21       71.54      6.43 o 
  -1   6   2      833.51      701.19     21.64 o 
   0   6   2      147.82      139.77      9.30 o 
   1   6   2      987.39      970.56     25.41 o 
   2   6   2     1828.93     2126.44     43.94 o 
   3   6   2        2.59        2.64      3.02 o 
   4   6   2     1749.78     1641.37     40.86 o 
   5   6   2      252.81      209.30      9.26 o 
   6   6   2        1.40        0.00      4.00 o 
   7   6   2      225.79      235.41     10.48 o 
   8   6   2       34.95       31.25      5.94 o 
   9   6   2      283.19      281.77     12.41 o 
  10   6   2      136.85      126.78      9.36 o 
  11   6   2      109.75       86.99     11.20 o 
  12   6   2      102.28      103.19      9.52 o 
  13   6   2       35.07       42.45      8.18 o 
  14   6   2       12.76       11.76      9.03 o 
  -9   7   2       24.55       34.67     10.74 o 
  -8   7   2        2.83        2.03      8.38 o 
  -7   7   2       35.68       22.86     10.09 o 
  -6   7   2      123.38      131.85     11.83 o 
  -5   7   2      217.05      188.64     12.10 o 
  -4   7   2      523.88      480.71     19.04 o 
  -3   7   2      161.70      219.52     11.98 o 
  -2   7   2        0.72        0.00      5.20 o 
  -1   7   2      763.14      810.01     25.02 o 
   0   7   2      322.51      258.42      7.97 o 
   1   7   2      878.87      797.89     18.86 o 
   2   7   2      238.13      230.41     14.83 o 
   3   7   2      475.18      428.71     16.08 o 
   4   7   2       22.85       20.44      3.59 o 
   5   7   2      324.67      271.82     11.02 o 
   6   7   2      239.35      203.25     10.13 o 
   7   7   2      103.63      136.82      8.83 o 
   8   7   2        8.63       25.15      6.96 o 
   9   7   2      114.56       78.89      7.58 o 
  10   7   2       72.82       66.40      7.66 o 
  11   7   2        5.64        1.59      7.87 o 
  12   7   2        0.42        0.00      6.17 o 
  13   7   2       55.07       59.87      8.23 o 
  -9   8   2       17.65       21.65      9.65 o 
  -8   8   2        9.73       28.73      9.40 o 
  -7   8   2        0.71        9.48      8.60 o 
  -6   8   2       12.82        3.06      8.20 o 
  -5   8   2      474.63      420.27     18.01 o 
  -4   8   2      554.65      568.63     21.03 o 
  -3   8   2        0.75        7.17      7.97 o 
  -2   8   2       82.43      104.53     10.89 o 
  -1   8   2      348.14      340.87     14.82 o 
   0   8   2      362.57      302.10     56.74 o 
   1   8   2       33.84       36.62      6.23 o 
   2   8   2       84.18       99.77      7.91 o 
   3   8   2       54.79       53.47      7.42 o 
   4   8   2     2364.56     2119.84     52.69 o 
   5   8   2        3.99        0.74      4.89 o 
   6   8   2       37.29       47.09      6.16 o 
   7   8   2       81.45       87.92      7.60 o 
   8   8   2       11.04       14.29      5.99 o 
   9   8   2      212.40      234.33     11.61 o 
  10   8   2       67.84       75.98      7.81 o 
  11   8   2      284.28      253.14     13.04 o 
  12   8   2        2.54        0.92      6.58 o 
  13   8   2        1.19        0.00      6.44 o 
  -8   9   2       27.73       37.81     10.31 o 
  -7   9   2        7.11       10.05      8.74 o 
  -6   9   2       66.16       73.78     20.53 o 
  -5   9   2        4.80        7.30      7.44 o 
  -4   9   2      571.29      570.16     21.59 o 
  -3   9   2       30.12       29.59      7.39 o 
  -2   9   2        9.54       11.05     14.57 o 
  -1   9   2      619.57      584.41     21.31 o 
   0   9   2      189.00      189.65     11.40 o 
   1   9   2        9.55        0.00     18.36 o 
   2   9   2       48.64       45.39     13.77 o 
   3   9   2      319.65      389.68     13.58 o 
   4   9   2      252.19      300.17     11.78 o 
   5   9   2      355.81      292.58     12.16 o 
   6   9   2       27.77       19.12      5.99 o 
   7   9   2      655.19      577.67     18.75 o 
   8   9   2      408.80      406.02     15.51 o 
   9   9   2        8.32        1.45      5.75 o 
  10   9   2      264.68      246.10     12.65 o 
  11   9   2        4.59        0.85      6.42 o 
  12   9   2        0.61        3.47      7.99 o 
  13   9   2        1.01        0.00      6.68 o 
  -7  10   2        0.42        4.74     12.91 o 
  -6  10   2       10.65        4.80      8.44 o 
  -5  10   2       23.66       23.15      8.57 o 
  -4  10   2       97.74       75.57     20.48 o 
  -3  10   2       92.33      101.77     10.55 o 
  -2  10   2      365.79      371.60     19.79 o 
  -1  10   2       28.71       13.48     15.53 o 
   0  10   2      621.79      545.34     41.86 o 
   1  10   2      518.03      530.42     45.34 o 
   2  10   2        8.20        6.62     24.56 o 
   3  10   2      322.15      306.93     16.24 o 
   4  10   2       44.56       50.26      6.56 o 
   5  10   2      115.42      119.81      8.48 o 
   6  10   2        7.67        9.31      5.88 o 
   7  10   2        8.04        4.49      5.74 o 
   8  10   2       19.37       15.31      9.58 o 
   9  10   2      320.99      309.29     13.84 o 
  10  10   2        0.19        0.00      9.25 o 
  11  10   2        0.03        0.00      6.27 o 
  12  10   2       29.55       29.32      7.70 o 
  -6  11   2       10.53       11.56     14.37 o 
  -5  11   2        0.58        1.61      7.92 o 
  -4  11   2        5.41       12.27      7.92 o 
  -3  11   2       13.50       12.77      9.56 o 
  -2  11   2       20.93        9.86      7.33 o 
  -1  11   2      540.23      501.23     21.36 o 
   0  11   2        0.05        0.00     27.84 o 
   1  11   2        1.21        0.00     30.41 o 
   2  11   2       91.79       74.08      9.33 o 
   3  11   2       10.50       11.35      7.26 o 
   4  11   2      543.24      480.52     21.94 o 
   5  11   2      242.04      243.64     15.53 o 
   6  11   2       13.79       13.44     10.11 o 
   7  11   2       49.30       47.98      7.11 o 
   8  11   2      177.72      177.42     11.12 o 
   9  11   2      113.12      127.79      9.86 o 
  10  11   2       29.89       21.66      7.18 o 
  11  11   2        4.70        2.44      7.46 o 
  -4  12   2      137.87      129.97     19.72 o 
  -3  12   2       38.51       36.62      8.59 o 
  -2  12   2       12.18        0.07      7.20 o 
  -1  12   2        1.22        0.00     22.62 o 
   0  12   2        4.34        0.00     33.34 o 
   1  12   2      198.91      207.88     14.07 o 
   2  12   2        0.93        0.00      7.16 o 
   3  12   2      389.84      360.94     18.36 o 
   4  12   2       57.31       56.94      9.58 o 
   5  12   2       96.04      119.93     12.31 o 
   6  12   2       19.23       29.65      8.88 o 
   7  12   2       30.19       31.87      6.68 o 
   8  12   2      140.61      134.91     13.21 o 
   9  12   2       18.54       16.49      7.19 o 
  10  12   2       50.47       50.80      8.04 o 
  11  12   2        2.78        1.19      7.05 o 
  -3  13   2       55.09       44.99     26.73 o 
  -2  13   2       12.76       10.83     16.37 o 
  -1  13   2       18.44        9.83     20.85 o 
   0  13   2       30.68       16.79      8.02 o 
   1  13   2        0.03        2.67      7.77 o 
   2  13   2      169.17      173.94     13.62 o 
   3  13   2       43.04       39.54      8.98 o 
   4  13   2       61.12       63.90     10.09 o 
   5  13   2        6.28        3.13      7.97 o 
   6  13   2        2.94        0.00      8.02 o 
   7  13   2       53.01       51.39     10.24 o 
   9  13   2      146.63      158.35     11.26 o 
  -1  14   2       65.87       53.36     10.04 o 
   0  14   2        2.40        0.05      7.92 o 
   1  14   2        0.41        3.18      8.02 o 
   2  14   2      110.27      101.52     11.45 o 
   3  14   2       71.92       93.20     11.40 o 
   4  14   2        4.69        9.13      8.22 o 
   5  14   2       92.53       77.97     11.30 o 
   6  14   2        5.37        7.87      8.62 o 
   7  14   2        9.85       15.28      9.38 o 
   8  14   2       71.14       96.73     12.66 o 
  -6 -14   3      114.82      115.34     13.52 o 
  -5 -14   3       23.75       24.61      9.33 o 
  -4 -14   3        6.29        0.00      8.42 o 
  -3 -14   3       94.55      104.24     12.10 o 
  -2 -14   3       63.58       63.85     10.34 o 
  -1 -14   3      149.42      150.99     14.17 o 
   0 -14   3        9.08       12.51      8.72 o 
   1 -14   3        0.78        0.00      8.52 o 
  -8 -13   3       43.34       53.71     13.62 o 
  -7 -13   3       27.41       24.41     12.20 o 
  -6 -13   3      100.15      105.06     13.34 o 
  -5 -13   3        0.01        3.98      7.77 o 
  -4 -13   3       36.57       34.09      9.03 o 
  -3 -13   3       55.00       60.37      9.99 o 
  -2 -13   3       94.54       85.43     10.99 o 
  -1 -13   3      164.13      148.83     13.26 o 
   0 -13   3       24.74       29.40      8.78 o 
   1 -13   3       73.91       81.14     20.80 o 
   2 -13   3       22.33      133.24     25.12 o 
   3 -13   3       15.67       39.99     38.03 o 
   4 -13   3        4.02       21.08     31.47 o 
  -9 -12   3       52.51       62.33     14.93 o 
  -8 -12   3        0.92        0.00     12.46 o 
  -7 -12   3       25.90       45.54     13.57 o 
  -6 -12   3       32.59       41.00     12.26 o 
  -5 -12   3        1.00        0.00      5.81 o 
  -4 -12   3      166.11      156.47     10.07 o 
  -3 -12   3       28.51       18.36      8.22 o 
  -2 -12   3      159.53      171.42     13.67 o 
  -1 -12   3      296.24      258.57     15.89 o 
   0 -12   3        9.02       80.99     19.42 o 
   2 -12   3       12.97       37.42     32.10 o 
   3 -12   3        4.62       50.38     21.13 o 
   4 -12   3       11.73       29.13     32.60 o 
   5 -12   3       57.30       61.54     27.03 o 
 -10 -11   3       46.34       64.35     17.70 o 
  -9 -11   3        4.45        7.31     12.81 o 
  -8 -11   3        1.03       22.74     13.72 o 
  -7 -11   3        0.65        0.00      6.08 o 
  -6 -11   3      296.95      285.85     13.25 o 
  -5 -11   3       66.72       56.64     11.75 o 
  -4 -11   3      114.45      116.39      9.09 o 
  -3 -11   3      178.69      187.70     20.35 o 
  -2 -11   3      138.28      139.08      8.65 o 
  -1 -11   3       10.72       45.54     14.17 o 
   0 -11   3        5.75       20.22     16.37 o 
   1 -11   3      101.31      100.96      9.74 o 
   2 -11   3      536.53      577.58     22.59 o 
   3 -11   3      419.32      455.69     40.07 o 
   4 -11   3        0.34       30.66     19.77 o 
   5 -11   3       84.77      105.67     32.00 o 
   6 -11   3       30.72       48.23     11.02 o 
   7 -11   3        3.76        9.02      8.90 o 
 -11 -10   3       62.56       67.73     18.81 o 
 -10 -10   3        0.32        4.19     14.73 o 
  -9 -10   3        0.74        0.00     14.17 o 
  -8 -10   3       67.24      119.17     17.90 o 
  -7 -10   3       53.51       45.11     11.52 o 
  -6 -10   3       66.65       74.77      7.89 o 
  -5 -10   3      113.81       61.53     18.56 o 
  -4 -10   3      183.72      153.24     21.53 o 
  -3 -10   3      190.89      251.76     11.20 o 
  -2 -10   3       43.72       76.71      5.92 o 
  -1 -10   3      319.49      388.79     17.21 o 
   0 -10   3        0.77       19.55      6.24 o 
   1 -10   3      642.37      588.97     39.51 o 
   2 -10   3      481.25      487.20     18.44 o 
   3 -10   3      275.47      334.08     38.05 o 
   4 -10   3        2.39        0.00      9.05 o 
   5 -10   3       15.63       38.52     12.68 o 
   6 -10   3      102.71      115.68     36.41 o 
   7 -10   3       50.74       90.77     11.52 o 
   8 -10   3        4.12       22.42      9.41 o 
 -11  -9   3       16.89        0.00     14.02 o 
 -10  -9   3        0.24        0.00     14.73 o 
  -9  -9   3       34.75       25.57     14.98 o 
  -8  -9   3        0.74        0.00     11.75 o 
  -7  -9   3       13.91       10.75      5.63 o 
  -6  -9   3       55.44       60.74     11.12 o 
  -5  -9   3       55.40       82.12      7.74 o 
  -4  -9   3       71.38       69.80     12.20 o 
  -3  -9   3      475.24      390.63     13.81 o 
  -2  -9   3        0.26        4.01      4.11 o 
  -1  -9   3       26.54       43.02      4.64 o 
   0  -9   3      898.82      924.62     21.31 o 
   1  -9   3       10.09       15.61      3.53 o 
   2  -9   3      202.14      202.27     11.76 o 
   3  -9   3      222.26      243.66     14.12 o 
   4  -9   3      287.07      317.35     43.88 o 
   5  -9   3      100.91      113.05     10.69 o 
   6  -9   3       19.62       28.08     12.23 o 
   7  -9   3       59.58       86.19     20.22 o 
   8  -9   3       63.05       76.48     11.88 o 
   9  -9   3       13.87       35.34      9.56 o 
 -12  -8   3        2.21        3.28     16.39 o 
 -11  -8   3        1.93        6.71     13.57 o 
 -10  -8   3      109.38       91.28     16.44 o 
  -9  -8   3        0.28        0.00     13.57 o 
  -8  -8   3      231.06      245.96     21.94 o 
  -7  -8   3      419.26      440.55     15.89 o 
  -6  -8   3       44.36       55.96      6.60 o 
  -5  -8   3       17.24       16.76      7.24 o 
  -4  -8   3      516.88      547.18     17.55 o 
  -3  -8   3        3.61       13.38      6.46 o 
  -2  -8   3      389.19      383.25     10.74 o 
  -1  -8   3      477.66      455.19     11.95 o 
   0  -8   3       87.00      100.63      5.61 o 
   1  -8   3      861.86      863.80     19.71 o 
   2  -8   3       13.12       17.24      4.16 o 
   3  -8   3       26.79       43.70      7.00 o 
   4  -8   3        2.94        9.67      6.40 o 
   5  -8   3       95.94      100.53      9.50 o 
   6  -8   3      151.98      170.54     12.29 o 
   7  -8   3        2.02        2.98      9.20 o 
   8  -8   3      194.65      184.90     13.61 o 
   9  -8   3        0.19        0.10      8.57 o 
  10  -8   3        5.71       16.22      8.73 o 
 -12  -7   3       61.70       72.12     17.05 o 
 -11  -7   3        9.07        0.00     13.62 o 
 -10  -7   3       40.81       28.44     15.89 o 
  -9  -7   3        7.48       24.51     13.06 o 
  -8  -7   3       55.33       59.31     14.22 o 
  -7  -7   3      176.02      137.53      8.86 o 
  -6  -7   3      179.41      189.08      9.94 o 
  -5  -7   3       90.60       81.81     18.26 o 
  -4  -7   3      446.38      445.30     14.76 o 
  -3  -7   3      491.49      567.12     13.85 o 
  -2  -7   3       54.63       83.37      5.86 o 
  -1  -7   3       44.08       71.14      4.36 o 
   0  -7   3      355.89      346.34     11.03 o 
   1  -7   3       30.73       18.83      3.02 o 
   2  -7   3      903.78      876.37     19.76 o 
   3  -7   3      122.21      143.92      6.05 o 
   4  -7   3       99.06      118.74      9.32 o 
   5  -7   3      311.82      303.00     14.39 o 
   6  -7   3      173.85      179.46     12.43 o 
   7  -7   3      493.32      522.35     20.09 o 
   8  -7   3        9.70       15.42      8.23 o 
   9  -7   3       11.12       17.50     10.09 o 
  10  -7   3       27.26       28.79      8.92 o 
 -12  -6   3       25.67       32.07     17.35 o 
 -11  -6   3       12.61       20.73     16.19 o 
 -10  -6   3        2.14        0.00     11.85 o 
  -9  -6   3       46.20       27.44     12.71 o 
  -8  -6   3      281.78      279.80     12.26 o 
  -7  -6   3      378.80      354.80     13.64 o 
  -6  -6   3        8.58        8.02      4.58 o 
  -5  -6   3      443.79      447.24     16.26 o 
  -4  -6   3       47.24       60.93      3.86 o 
  -3  -6   3     2662.83     2989.11    101.19 o 
  -2  -6   3       28.31       39.23      3.12 o 
  -1  -6   3     1924.84     1943.40     50.93 o 
   0  -6   3       84.53      151.81      6.86 o 
   1  -6   3     2224.25     2488.45     50.67 o 
   2  -6   3       21.33       17.82      2.60 o 
   3  -6   3      114.26       96.66      4.70 o 
   4  -6   3      167.94      155.64      6.81 o 
   5  -6   3      145.91      143.85      6.44 o 
   6  -6   3     1176.32     1169.00     33.88 o 
   7  -6   3       16.13       28.29      8.13 o 
   8  -6   3      162.94      154.35     12.18 o 
   9  -6   3      238.02      241.16     15.18 o 
  10  -6   3       15.25       11.35     11.70 o 
  11  -6   3       41.13       43.67      9.08 o 
 -12  -5   3        8.75        0.81     13.72 o 
 -11  -5   3      173.84      203.14     24.11 o 
 -10  -5   3        3.40        6.10     14.68 o 
  -9  -5   3      407.50      412.03     27.69 o 
  -8  -5   3      261.67      259.28     23.65 o 
  -7  -5   3       35.22       41.23     16.57 o 
  -6  -5   3      173.55      177.64      8.86 o 
  -5  -5   3        6.08        5.06      2.79 o 
  -4  -5   3     3573.38     3470.19     70.24 o 
  -3  -5   3      335.01      356.09      9.13 o 
  -2  -5   3     1082.97     1114.04     23.66 o 
  -1  -5   3       93.87       88.22      4.11 o 
   0  -5   3        0.71        3.18      2.70 o 
   1  -5   3      110.37       89.38      3.97 o 
   2  -5   3      247.57      246.78      6.99 o 
   3  -5   3      632.53      766.42     17.16 o 
   4  -5   3      108.45       93.20      5.09 o 
   5  -5   3     2312.51     2113.97     44.28 o 
   6  -5   3       19.13       21.11      4.10 o 
   7  -5   3      336.46      337.08     11.29 o 
   8  -5   3      253.26      228.62     13.53 o 
   9  -5   3      113.93      130.71     11.45 o 
  10  -5   3      216.13      230.59     13.96 o 
  11  -5   3        7.40       26.06     15.79 o 
  12  -5   3        0.38       35.25     20.83 o 
 -12  -4   3       48.14       59.96     17.95 o 
 -11  -4   3       39.66       53.10     17.20 o 
 -10  -4   3      143.07      138.03     19.27 o 
  -9  -4   3       62.85       56.99     14.17 o 
  -8  -4   3      596.46      562.91     18.11 o 
  -7  -4   3        2.71        7.48      4.35 o 
  -6  -4   3        2.88        4.93      3.23 o 
  -5  -4   3     3154.44     3074.80     62.71 o 
  -4  -4   3      497.02      412.89     10.38 o 
  -3  -4   3        2.23        4.18      4.71 o 
  -2  -4   3     1729.71     2301.42     84.22 o 
  -1  -4   3     3272.63     3140.78     63.06 o 
   0  -4   3      468.76      699.24     19.87 o 
   1  -4   3      432.15      355.92      8.54 o 
   2  -4   3      136.60      167.97      5.09 o 
   3  -4   3      498.89      469.38     11.11 o 
   4  -4   3     1408.43     1500.19     31.50 o 
   5  -4   3     1040.73     1061.44     23.46 o 
   6  -4   3      888.50      861.39     20.19 o 
   7  -4   3      341.99      350.21     11.26 o 
   8  -4   3      104.09       97.41      7.45 o 
   9  -4   3       80.40       79.97     10.94 o 
  10  -4   3       91.54       91.42      9.69 o 
  11  -4   3      130.79      106.83     10.76 o 
  12  -4   3        0.31        0.00     13.44 o 
 -12  -3   3       11.65       26.98     16.24 o 
 -11  -3   3        0.46       13.26     15.43 o 
 -10  -3   3      331.38      327.10     25.12 o 
  -9  -3   3      112.25      108.43     16.54 o 
  -8  -3   3      866.87      908.16     24.29 o 
  -7  -3   3      148.40      142.89      8.63 o 
  -6  -3   3        0.84        2.59      6.29 o 
  -5  -3   3     2041.80     1835.71     38.47 o 
  -4  -3   3      143.67      132.36      5.10 o 
  -3  -3   3      187.55      236.65      6.65 o 
  -2  -3   3      112.16      139.31      6.15 o 
  -1  -3   3     9612.92    10373.87    205.88 o 
   0  -3   3     5809.62     6049.04    119.74 o 
   1  -3   3      220.91      291.99      8.81 o 
   2  -3   3      547.54      592.52     13.01 o 
   3  -3   3      138.59      170.92      5.25 o 
   4  -3   3       29.69       32.85      2.99 o 
   5  -3   3      125.66      135.07      5.76 o 
   6  -3   3     1314.20     1295.50     28.24 o 
   7  -3   3        4.90       12.88      4.41 o 
   8  -3   3      124.76      126.75      7.89 o 
   9  -3   3      264.07      293.96     11.19 o 
  10  -3   3       17.20       22.21      6.01 o 
  11  -3   3       57.99       52.47      8.48 o 
  12  -3   3       13.43        8.54     11.15 o 
  13  -3   3       28.63       40.19      8.64 o 
 -12  -2   3       97.36       88.36     18.66 o 
 -11  -2   3        5.31        8.52     13.16 o 
 -10  -2   3       30.49       34.09     14.88 o 
  -9  -2   3      690.63      663.96     30.64 o 
  -8  -2   3       48.57       53.50      7.05 o 
  -7  -2   3      174.76      190.59     17.02 o 
  -6  -2   3       58.03       67.84      5.22 o 
  -5  -2   3       29.21        9.16      3.06 o 
  -4  -2   3      238.85      148.74      6.62 o 
  -3  -2   3      980.51     1028.39     29.09 o 
  -2  -2   3      650.86      548.77     14.43 o 
  -1  -2   3    17432.41    17542.02    367.36 o 
   0  -2   3    11073.61    12443.15    247.82 o 
   1  -2   3     1207.23     1296.09     87.90 o 
   2  -2   3      371.66      291.74      7.15 o 
   3  -2   3      110.10       88.00      3.80 o 
   4  -2   3     2922.68     3174.17     63.81 o 
   5  -2   3      946.06      881.80     19.47 o 
   6  -2   3        1.92        0.00      3.10 o 
   7  -2   3      202.09      210.03      8.39 o 
   8  -2   3      234.37      224.61      9.19 o 
   9  -2   3       28.99       46.56      6.18 o 
  10  -2   3      144.55      154.49      8.96 o 
  11  -2   3       48.99       58.82      7.18 o 
  12  -2   3       49.01       37.36      8.36 o 
  13  -2   3        3.21        8.00      7.50 o 
 -12  -1   3       46.34       42.67     16.34 o 
 -11  -1   3       21.65       19.47     14.63 o 
 -10  -1   3        4.56       17.22     10.59 o 
  -9  -1   3      133.49      132.47      8.31 o 
  -8  -1   3      641.78      699.14     39.62 o 
  -7  -1   3      363.74      458.53     16.50 o 
  -6  -1   3      331.81      391.04     11.61 o 
  -5  -1   3     2162.79     2297.64     47.97 o 
  -4  -1   3      178.42      132.39      5.47 o 
  -3  -1   3      819.38      947.78     20.64 o 
  -2  -1   3     1169.81     1180.06     24.78 o 
  -1  -1   3     1912.79     1905.92     49.42 o 
   0  -1   3    12285.45    12228.61    310.82 o 
   1  -1   3     4578.80     4873.27     97.19 o 
   2  -1   3     3000.94     2954.14     58.83 o 
   3  -1   3      958.94      908.35     18.98 o 
   4  -1   3     1654.29     1859.60     37.87 o 
   5  -1   3      192.76      189.09      6.21 o 
   6  -1   3      385.70      304.96      8.88 o 
   7  -1   3     1134.19      947.55     26.43 o 
   8  -1   3        0.15        0.00      4.83 o 
   9  -1   3      262.89      248.17     10.29 o 
  10  -1   3       16.65       13.50      5.61 o 
  11  -1   3       39.05       29.96      6.37 o 
  12  -1   3        0.07        0.00      5.83 o 
  13  -1   3       32.10       28.25     19.04 o 
 -11   0   3       35.81       22.90     17.95 o 
 -10   0   3        3.86       14.10     11.88 o 
  -9   0   3        0.62        7.53     10.61 o 
  -8   0   3      125.33      167.64     38.98 o 
  -7   0   3      155.49      160.26      8.75 o 
  -6   0   3     1575.69     1412.79     31.49 o 
  -5   0   3      123.46      132.22      6.85 o 
  -4   0   3      600.40      669.63     18.76 o 
  -3   0   3     1809.35     1620.60     40.95 o 
  -2   0   3      771.11      927.12     38.48 o 
  -1   0   3     1477.99     1343.71     51.69 o 
   0   0   3      553.53      695.71     18.43 o 
   1   0   3       73.78      112.26      2.99 o 
   2   0   3     3478.07     3656.93     72.61 o 
   3   0   3      692.44      824.24     17.17 o 
   4   0   3        7.46       18.69      4.34 o 
   5   0   3     5047.50     5047.82    100.79 o 
   6   0   3        5.13        4.02      2.81 o 
   7   0   3       48.24       56.29      5.49 o 
   8   0   3      342.91      317.91     10.69 o 
   9   0   3      352.49      379.14     12.42 o 
  10   0   3      328.96      314.40     11.89 o 
  11   0   3       98.35       92.34      7.71 o 
  12   0   3       91.61       98.59     16.74 o 
  13   0   3       19.02       29.59      7.64 o 
  14   0   3        3.05        0.33      7.84 o 
 -12   1   3        8.44        0.00     18.21 o 
 -11   1   3        0.04        3.98     17.95 o 
 -10   1   3       18.37       21.99     18.31 o 
  -9   1   3      136.03      176.99     18.31 o 
  -8   1   3      135.61      143.41     10.45 o 
  -7   1   3     1526.54     1498.22     69.42 o 
  -6   1   3      569.19      601.64     32.85 o 
  -5   1   3        4.52       41.39      4.99 o 
  -4   1   3      609.96      670.50     16.82 o 
  -3   1   3      145.74      166.51      8.99 o 
  -2   1   3    22169.07    23774.78    469.06 o 
  -1   1   3      916.43      946.93     19.77 o 
   0   1   3     4524.33     4801.62     95.70 o 
   1   1   3    12738.29    10914.01    404.06 o 
   2   1   3      889.65      938.30     40.18 o 
   3   1   3     6849.65     6656.73    131.73 o 
   4   1   3       60.14      111.81      4.00 o 
   5   1   3      133.03      101.60      4.43 o 
   6   1   3      997.55      961.63     21.01 o 
   7   1   3      148.03      112.59      6.17 o 
   8   1   3      358.96      326.14     10.53 o 
   9   1   3      129.06      129.78      8.45 o 
  10   1   3      297.23      295.10     11.41 o 
  11   1   3      213.50      220.00     13.59 o 
  12   1   3        0.52        0.00      6.55 o 
  13   1   3        0.00        0.47      6.70 o 
  14   1   3       61.34       67.18      9.68 o 
 -12   2   3        0.68        0.00     19.32 o 
 -11   2   3       24.98        5.30     19.52 o 
 -10   2   3      305.48      318.63     28.75 o 
  -9   2   3      277.41      265.60     13.20 o 
  -8   2   3      122.06      167.62     11.44 o 
  -7   2   3      127.96      142.72     10.88 o 
  -6   2   3        6.26       17.73      7.60 o 
  -5   2   3      134.75      143.29      8.11 o 
  -4   2   3      140.90      116.46      7.63 o 
  -3   2   3     7923.73     7389.57    465.28 o 
  -2   2   3      134.59      131.98      5.01 o 
  -1   2   3      402.87      378.83      8.94 o 
   0   2   3     1316.60     1515.38     30.84 o 
   1   2   3     9349.96     9315.68    456.23 o 
   2   2   3     2811.00     3020.98     73.22 o 
   3   2   3      607.25      503.55     10.97 o 
   4   2   3     6381.96     6314.52    125.07 o 
   5   2   3      235.30      208.52      7.47 o 
   6   2   3        2.13        0.00      2.54 o 
   7   2   3       14.01       27.15      3.91 o 
   8   2   3      318.83      333.02     10.43 o 
   9   2   3       53.08       81.78      6.47 o 
  10   2   3        9.31        4.48      6.22 o 
  11   2   3        5.48        7.66      6.23 o 
  12   2   3        9.41        7.87      6.82 o 
  13   2   3      117.17      122.25     27.01 o 
  14   2   3        7.63        1.71     16.39 o 
 -11   3   3       44.15       57.85     22.54 o 
 -10   3   3       80.03       76.20     22.69 o 
  -9   3   3      255.54      291.66     14.56 o 
  -8   3   3      274.50      249.13     13.75 o 
  -7   3   3       77.60       82.49      9.12 o 
  -6   3   3      778.30      677.31     40.66 o 
  -5   3   3      430.29      506.59     17.66 o 
  -4   3   3        5.43        4.72      4.44 o 
  -3   3   3        0.61        0.44      6.15 o 
  -2   3   3     2257.76     2410.30     69.19 o 
  -1   3   3     2103.17     2195.98     44.62 o 
   0   3   3        4.94        8.33      2.20 o 
   1   3   3    10221.64    10259.23    203.64 o 
   2   3   3      199.21      180.95      7.56 o 
   3   3   3     1725.45     1529.42     44.23 o 
   4   3   3       61.96       90.00      5.76 o 
   5   3   3     5902.89     5942.03    118.45 o 
   6   3   3     2245.76     2462.31     57.49 o 
   7   3   3      954.31     1044.53     23.13 o 
   8   3   3       21.12       33.57      4.92 o 
   9   3   3      293.42      330.95     13.04 o 
  10   3   3       57.61       49.54      7.00 o 
  11   3   3        6.53        5.54      6.91 o 
  12   3   3      208.08      197.93     11.75 o 
  13   3   3       65.41       66.70      8.83 o 
  14   3   3       25.75       20.58      8.70 o 
 -11   4   3       36.14       29.05     21.84 o 
 -10   4   3       54.76       63.61      9.11 o 
  -9   4   3        0.25        4.80      7.46 o 
  -8   4   3      270.74      277.44     14.71 o 
  -7   4   3      860.99      752.92     25.09 o 
  -6   4   3       50.65       72.40      8.86 o 
  -5   4   3      730.39      753.72     23.68 o 
  -4   4   3     1363.75     1462.39     39.54 o 
  -3   4   3      666.00      619.52     21.18 o 
  -2   4   3     1082.05     1163.67     31.34 o 
  -1   4   3     2710.76     2677.98     66.57 o 
   0   4   3      117.27      146.89      4.92 o 
   1   4   3       98.96      119.83      5.79 o 
   2   4   3     7671.54     7349.01    145.39 o 
   3   4   3      104.75      121.92      7.03 o 
   4   4   3     4430.48     3993.26     80.01 o 
   5   4   3       26.34       12.11      3.52 o 
   6   4   3        4.45        0.00      3.69 o 
   7   4   3     1896.59     1997.37     41.65 o 
   8   4   3       80.51       99.87      8.12 o 
   9   4   3      147.18      148.66      9.61 o 
  10   4   3        0.81       10.26      7.74 o 
  11   4   3       31.72       51.18      7.36 o 
  12   4   3       53.85       69.63      8.35 o 
  13   4   3       55.20       41.85     11.07 o 
  14   4   3       39.48       32.31      8.14 o 
 -10   5   3        0.85       22.55     14.30 o 
  -9   5   3       17.21       26.51      8.51 o 
  -8   5   3      246.23      250.20     14.42 o 
  -7   5   3        0.52        1.04      7.52 o 
  -6   5   3       47.19       47.49     11.57 o 
  -5   5   3      184.51      169.13     11.17 o 
  -4   5   3      974.05     1055.01     30.77 o 
  -3   5   3        2.55        2.46     11.73 o 
  -2   5   3        0.90        0.00      3.91 o 
  -1   5   3      992.01     1054.58     28.98 o 
   0   5   3      508.97      491.97     28.34 o 
   1   5   3      438.35      657.06     15.10 o 
   2   5   3       11.74        2.93      2.62 o 
   3   5   3     1851.78     1796.30     41.44 o 
   4   5   3      120.53      101.32      4.26 o 
   5   5   3        4.96       15.69      3.72 o 
   6   5   3      157.55      119.92      7.24 o 
   7   5   3      411.16      448.50     14.71 o 
   8   5   3     1135.38     1166.78     31.41 o 
   9   5   3        0.17        0.00      5.64 o 
  10   5   3        2.66        4.07      5.99 o 
  11   5   3       21.80       33.28      6.90 o 
  12   5   3       42.46       41.87      7.52 o 
  13   5   3      198.88      173.42     11.51 o 
  14   5   3        9.78        7.73      7.06 o 
 -10   6   3       38.64       63.22     10.12 o 
  -9   6   3       14.56       27.01      8.98 o 
  -8   6   3        0.81        0.00      7.68 o 
  -7   6   3      218.21      207.58     13.59 o 
  -6   6   3       28.53       15.81     13.64 o 
  -5   6   3      306.83      322.31     14.87 o 
  -4   6   3      107.80      103.99     12.68 o 
  -3   6   3      419.75      448.22     16.48 o 
  -2   6   3     1055.27     1099.17     31.33 o 
  -1   6   3      462.94      509.33     17.09 o 
   0   6   3     1506.80     1625.27    122.58 o 
   1   6   3        0.10        3.19      3.07 o 
   2   6   3     7742.31     7934.16    157.65 o 
   3   6   3     3107.43     2737.34     74.17 o 
   4   6   3        0.88        8.84      2.64 o 
   5   6   3      183.14      149.61      8.12 o 
   6   6   3      538.95      465.18     15.09 o 
   7   6   3      215.72      237.06     10.58 o 
   8   6   3      314.57      387.14     14.08 o 
   9   6   3      624.91      555.58     18.53 o 
  10   6   3      119.43      148.83     14.25 o 
  11   6   3       20.39       11.36      6.45 o 
  12   6   3      213.52      227.46     21.21 o 
  13   6   3       43.84       33.81      7.91 o 
  14   6   3       64.15       49.23     14.27 o 
  -9   7   3        0.16        0.00      8.16 o 
  -8   7   3       40.93       52.05      9.89 o 
  -7   7   3      144.28      123.69     11.62 o 
  -6   7   3      171.56      162.15     12.08 o 
  -5   7   3        6.14        0.00     23.17 o 
  -4   7   3      540.82      537.15     19.91 o 
  -3   7   3      563.05      559.30     19.95 o 
  -2   7   3      201.13      233.13     11.80 o 
  -1   7   3      140.83      161.37      9.97 o 
   1   7   3      184.81      217.38      9.18 o 
   2   7   3     2741.99     2814.18     57.91 o 
   3   7   3      634.73      532.45     18.73 o 
   4   7   3       38.64       53.98      4.19 o 
   5   7   3     1276.29     1279.64     33.26 o 
   6   7   3       25.05       23.97      5.30 o 
   7   7   3      584.50      546.10     25.19 o 
   8   7   3      199.99      199.23     10.42 o 
   9   7   3        1.32        4.41      5.93 o 
  10   7   3       30.60       24.43      6.60 o 
  11   7   3       29.05       19.83     10.11 o 
  12   7   3       71.80       61.47      8.72 o 
  13   7   3       81.98       78.51      9.88 o 
  14   7   3        2.65        0.00      8.12 o 
  -8   8   3       44.25       66.62     11.65 o 
  -7   8   3        1.42        0.00      8.83 o 
  -6   8   3       12.25       13.64     11.04 o 
  -5   8   3      194.99      244.11     13.99 o 
  -4   8   3      344.68      383.38     18.61 o 
  -3   8   3        0.28        5.23     16.49 o 
  -2   8   3      304.34      256.46     12.92 o 
  -1   8   3       35.03       21.84      6.40 o 
   0   8   3       44.63       52.80      7.46 o 
   1   8   3       71.29       70.13      7.49 o 
   2   8   3       39.77       48.03      4.92 o 
   3   8   3     1262.92     1229.15     35.25 o 
   4   8   3       15.48        7.72      6.00 o 
   5   8   3       36.04       25.12      6.46 o 
   6   8   3      384.30      356.64     13.52 o 
   7   8   3      199.48      180.16     10.27 o 
   8   8   3       21.99       12.53      5.81 o 
   9   8   3        6.45        5.72      5.76 o 
  10   8   3      120.50      102.68      9.25 o 
  11   8   3        2.09        0.00     10.52 o 
  12   8   3       95.45      102.30      9.81 o 
  13   8   3       21.36       10.65     17.55 o 
  -7   9   3       14.40       22.53      9.18 o 
  -6   9   3       40.18       39.75      9.08 o 
  -5   9   3        1.60        0.00      7.42 o 
  -4   9   3      133.79      111.84     10.69 o 
  -3   9   3      778.23      806.58     27.07 o 
  -2   9   3      212.71      222.88     12.57 o 
  -1   9   3      325.21      300.52     14.25 o 
   0   9   3        6.53        0.00      4.59 o 
   1   9   3       26.16       13.14     12.78 o 
   2   9   3     1061.54     1070.43     31.79 o 
   3   9   3       35.82       31.04      5.21 o 
   4   9   3      492.03      475.52     15.34 o 
   5   9   3       85.69       85.55      8.08 o 
   6   9   3      145.99      116.81      8.69 o 
   7   9   3      428.07      434.81     15.92 o 
   8   9   3       68.87       74.61      7.75 o 
   9   9   3      166.92      166.66     10.34 o 
  10   9   3       17.25        7.34      6.34 o 
  11   9   3       72.11       76.78      8.55 o 
  12   9   3       22.56       15.49      7.19 o 
  13   9   3        6.76        6.33      7.17 o 
  -6  10   3        2.25       13.89     15.66 o 
  -5  10   3        5.45       10.69      7.94 o 
  -4  10   3        0.72        0.00      7.23 o 
  -3  10   3      172.08      176.07     16.44 o 
  -2  10   3       12.23        3.37      8.20 o 
  -1  10   3      191.99      166.56     11.25 o 
   0  10   3        0.52        0.00     10.69 o 
   1  10   3      219.59      235.45     13.25 o 
   2  10   3        1.12        0.00     12.58 o 
   3  10   3      424.62      370.32     18.31 o 
   4  10   3        3.93        8.32      7.26 o 
   5  10   3      196.68      150.14      9.75 o 
   6  10   3      258.70      305.83     12.95 o 
   7  10   3      274.54      272.01     12.47 o 
   8  10   3      597.69      566.79     19.19 o 
   9  10   3      176.34      167.52     10.81 o 
  10  10   3        2.47        0.00      7.84 o 
  11  10   3       21.53       27.67      7.22 o 
  12  10   3        1.01        0.00     12.00 o 
  -5  11   3       23.41       38.51      9.41 o 
  -4  11   3       63.78       63.55      9.74 o 
  -3  11   3       29.55       22.24     13.92 o 
  -2  11   3        4.60        0.98     21.91 o 
  -1  11   3       80.10       91.45     18.43 o 
   0  11   3      157.19      132.05     25.04 o 
   1  11   3      193.13      170.57     12.00 o 
   2  11   3       65.39       69.29      9.13 o 
   3  11   3       97.51       99.25     11.25 o 
   4  11   3       59.49       49.98      8.78 o 
   5  11   3      106.50      130.92     12.61 o 
   6  11   3       62.91       48.08      6.82 o 
   7  11   3      237.10      251.31     12.21 o 
   8  11   3        0.11        0.27      6.10 o 
   9  11   3       88.21       94.45      9.02 o 
  10  11   3        0.41        0.00     14.32 o 
  11  11   3       11.19        4.25      6.84 o 
  12  11   3       36.33       36.75     12.86 o 
  -4  12   3       28.41       25.74      8.82 o 
  -3  12   3      159.00      165.07     35.98 o 
  -2  12   3      136.27      118.08     18.05 o 
  -1  12   3       26.40        1.57     33.26 o 
   1  12   3       47.63       54.11      9.18 o 
   2  12   3      410.14      379.10     18.86 o 
   3  12   3      126.84       97.69     10.64 o 
   4  12   3       11.96       10.09      7.67 o 
   5  12   3        2.98        9.08      7.82 o 
   7  12   3      180.80      157.15     12.66 o 
   8  12   3       26.60       33.72      7.26 o 
   9  12   3       20.17       10.73      6.84 o 
  10  12   3        1.37        0.00      8.65 o 
  11  12   3       29.33       29.36      7.93 o 
  -2  13   3       25.02       28.72      8.79 o 
  -1  13   3        2.02        0.00     24.06 o 
   0  13   3        3.24        5.45      7.51 o 
   1  13   3      261.77      236.12     15.23 o 
   2  13   3       82.17      101.52     11.20 o 
   3  13   3      183.27      191.84     14.17 o 
   4  13   3       38.40       42.51      9.28 o 
   5  13   3       37.76       45.34      9.78 o 
   6  13   3       11.69       11.35      8.57 o 
   7  13   3        5.46        0.00      8.32 o 
   8  13   3       10.55       11.40      7.56 o 
   9  13   3        6.50        7.82      7.82 o 
   0  14   3        6.90        0.00      8.07 o 
   1  14   3       23.98       13.47      8.42 o 
   2  14   3      117.11      113.22     12.36 o 
   3  14   3       10.67        0.00      7.87 o 
   4  14   3       17.61       20.07      8.88 o 
   5  14   3       61.39       74.39     11.10 o 
   6  14   3       84.95       93.95     11.85 o 
   7  14   3        1.89        0.00      8.67 o 
   8  14   3        1.66        0.71      9.13 o 
  -4 -14   4       31.96       41.40      9.99 o 
  -3 -14   4       53.42       61.88     10.39 o 
  -2 -14   4       12.40       19.32      8.98 o 
  -1 -14   4       27.32       35.61      9.63 o 
   0 -14   4       49.45       59.91     10.84 o 
   1 -14   4       13.94       14.63      9.13 o 
  -7 -13   4        0.34        0.35     11.40 o 
  -6 -13   4        4.20       13.82     10.74 o 
  -5 -13   4      164.14      151.90     15.18 o 
  -4 -13   4       35.00       46.25      9.68 o 
  -3 -13   4      162.35      180.04     14.52 o 
  -2 -13   4        0.94        1.41      7.77 o 
  -1 -13   4       14.37        8.47      7.92 o 
   0 -13   4      165.30      178.98     14.73 o 
   1 -13   4       81.00       93.10     11.75 o 
   2 -13   4       42.17       50.63     20.17 o 
   3 -13   4       52.03       79.60     44.41 o 
   4 -13   4       33.99      108.78     25.77 o 
  -9 -12   4       40.31       57.04     16.59 o 
  -8 -12   4       71.98       91.84     16.64 o 
  -7 -12   4        2.75        0.00      9.83 o 
  -6 -12   4       27.03       39.94     11.15 o 
  -5 -12   4       20.28       37.95      6.55 o 
  -4 -12   4      297.33      173.13     12.15 o 
  -3 -12   4       64.65       49.91      6.41 o 
  -2 -12   4       40.74       55.63      9.48 o 
  -1 -12   4       80.30      106.97     11.25 o 
   0 -12   4       26.49       41.03     20.58 o 
   2 -12   4       29.72       36.99     29.93 o 
   3 -12   4        3.31        6.20     23.22 o 
   4 -12   4       65.34      110.63     28.77 o 
   5 -12   4       19.30       28.96     34.39 o 
  -9 -11   4       33.65       38.63     14.12 o 
  -8 -11   4        0.14       15.58     13.57 o 
  -7 -11   4       30.14       38.53     12.41 o 
  -6 -11   4       19.68       34.29     12.31 o 
  -5 -11   4      701.89      725.06     22.52 o 
  -4 -11   4      396.14      236.02     14.12 o 
  -3 -11   4      265.13      253.78     19.74 o 
  -2 -11   4       22.66       28.85      5.52 o 
  -1 -11   4       65.97       76.72     12.91 o 
   0 -11   4      165.18      206.03     21.86 o 
   1 -11   4       49.08       55.26      7.95 o 
   2 -11   4      306.09      294.18     27.46 o 
   3 -11   4       12.67       30.82     12.13 o 
   4 -11   4        0.74       19.45      7.89 o 
   5 -11   4      170.31      192.99     49.47 o 
   6 -11   4        0.05        3.88      8.07 o 
   7 -11   4       15.41       16.35      9.44 o 
 -10 -10   4       43.66       63.70     17.60 o 
  -9 -10   4        0.38        4.14     12.61 o 
  -8 -10   4        5.37       24.41     14.37 o 
  -7 -10   4       55.20       38.53     14.17 o 
  -6 -10   4       90.39       88.61     14.73 o 
  -5 -10   4      638.42      681.16     21.28 o 
  -4 -10   4      638.08      599.61     19.02 o 
  -3 -10   4        0.70        0.00      4.94 o 
  -2 -10   4      140.11      152.89      7.73 o 
  -1 -10   4        0.69        8.57      4.46 o 
   0 -10   4      501.21      463.32     18.73 o 
   1 -10   4      905.40      999.48     37.12 o 
   2 -10   4       95.76      106.69      9.81 o 
   3 -10   4        4.93        6.68      6.64 o 
   4 -10   4       94.20      131.62     25.04 o 
   5 -10   4      109.67      132.90     21.03 o 
   6 -10   4      116.96      128.92     12.39 o 
   7 -10   4        0.51        0.00      8.28 o 
   8 -10   4        0.19        0.00      8.55 o 
 -11  -9   4       45.32       67.33     18.61 o 
 -10  -9   4        8.06       18.41     14.32 o 
  -9  -9   4       85.69      110.70     17.30 o 
  -8  -9   4       54.65       63.09     14.73 o 
  -7  -9   4        4.25       20.58     11.95 o 
  -6  -9   4      100.67      112.87     14.73 o 
  -5  -9   4      417.61      418.07     15.61 o 
  -4  -9   4        0.99        0.00      5.37 o 
  -3  -9   4       38.27       37.65      8.17 o 
  -2  -9   4       32.84       42.02      6.63 o 
  -1  -9   4     1004.01     1013.96     22.94 o 
   0  -9   4     1110.35     1069.96     23.96 o 
   1  -9   4      144.79      145.45      6.74 o 
   2  -9   4       17.93       22.34      6.50 o 
   3  -9   4       32.98       28.95      7.09 o 
   4  -9   4       32.39       36.28     10.64 o 
   5  -9   4      177.22      198.38     12.72 o 
   6  -9   4       84.22       91.37     10.37 o 
   7  -9   4        2.52       14.12      8.50 o 
   8  -9   4       40.47       61.70     18.43 o 
   9  -9   4        1.37        4.44      8.09 o 
 -11  -8   4        2.00        8.02     13.72 o 
 -10  -8   4       12.65       16.69     13.97 o 
  -9  -8   4       68.95       62.23     15.13 o 
  -8  -8   4       26.42       28.04     14.73 o 
  -7  -8   4       38.74       42.16     13.31 o 
  -6  -8   4       31.98       19.87      5.53 o 
  -5  -8   4      735.16      702.57     34.29 o 
  -4  -8   4      186.92      218.82     10.81 o 
  -3  -8   4       67.30       93.04      5.65 o 
  -2  -8   4      207.96      254.81      8.41 o 
  -1  -8   4      711.67      579.05     27.37 o 
   0  -8   4     1236.84     1160.83     30.08 o 
   1  -8   4      239.66      276.18      8.69 o 
   2  -8   4      127.99      124.24      6.21 o 
   3  -8   4      320.16      367.19     10.62 o 
   4  -8   4       78.84       78.55      9.51 o 
   5  -8   4      209.92      206.06     12.51 o 
   6  -8   4        2.42       24.78      7.94 o 
   7  -8   4      145.94      172.75     12.97 o 
   8  -8   4        4.60       19.76      8.52 o 
   9  -8   4       37.44       41.45      9.36 o 
  10  -8   4        0.47       11.46      8.38 o 
 -12  -7   4        2.76        0.00     14.68 o 
 -11  -7   4       30.17       33.74     15.03 o 
 -10  -7   4      144.44      156.44     19.57 o 
  -9  -7   4        1.15       12.96     14.32 o 
  -8  -7   4        2.36        0.00     11.90 o 
  -7  -7   4       12.42       25.52     14.17 o 
  -6  -7   4      396.91      387.90     17.73 o 
  -5  -7   4       68.66       68.27     11.25 o 
  -4  -7   4      351.50      312.82      9.42 o 
  -3  -7   4        9.96        4.75      2.82 o 
  -2  -7   4        7.67        7.82      4.46 o 
  -1  -7   4     2618.82     2796.46     72.66 o 
   0  -7   4      152.47      150.70     13.99 o 
   1  -7   4      522.99      581.26     13.91 o 
   2  -7   4       81.12       79.20      7.57 o 
   3  -7   4       29.95       20.85      3.20 o 
   4  -7   4      294.55      295.66     10.62 o 
   5  -7   4       22.88       15.02      6.88 o 
   6  -7   4       33.14       23.11      7.51 o 
   7  -7   4        0.02        0.00      6.88 o 
   8  -7   4      196.03      203.68     13.64 o 
   9  -7   4        6.76       28.42     17.10 o 
  10  -7   4        0.66        7.93      8.72 o 
  11  -7   4        4.40        0.00      7.83 o 
 -12  -6   4       15.12       40.19     16.19 o 
 -11  -6   4      113.95      104.04     18.16 o 
 -10  -6   4       10.61       28.14     15.53 o 
  -9  -6   4        1.50        0.00     12.20 o 
  -8  -6   4      170.97      195.07     21.03 o 
  -6  -6   4        0.32        2.28      4.44 o 
  -5  -6   4      415.21      403.35     10.95 o 
  -4  -6   4      240.44      231.74     17.53 o 
  -3  -6   4      171.23      184.89      6.57 o 
  -2  -6   4        4.03       14.39      4.02 o 
  -1  -6   4       19.51       15.87      3.60 o 
   0  -6   4     2472.83     1424.76     54.72 o 
   1  -6   4        5.81       10.19      2.58 o 
   2  -6   4        1.84        6.50      2.50 o 
   3  -6   4      938.19      976.82     21.63 o 
   4  -6   4      236.69      191.42      6.90 o 
   5  -6   4      216.05      186.00      7.11 o 
   6  -6   4       80.79       87.61      5.74 o 
   7  -6   4        8.88        8.06      7.16 o 
   8  -6   4      134.97      156.92     11.98 o 
   9  -6   4      238.50      239.68     14.27 o 
  10  -6   4       40.65       25.77     11.47 o 
  11  -6   4        0.01        0.00      7.16 o 
 -12  -5   4       47.43       44.53     17.60 o 
 -11  -5   4        8.59        3.08     15.18 o 
 -10  -5   4      218.30      238.64     24.41 o 
  -9  -5   4      234.42      238.64     23.80 o 
  -8  -5   4        7.08       17.75     14.47 o 
  -6  -5   4        7.81        9.31      3.50 o 
  -5  -5   4      432.94      441.24     11.64 o 
  -4  -5   4      103.43      123.06      5.55 o 
  -3  -5   4     3224.11     3657.21     94.84 o 
  -2  -5   4     1160.37     1302.44     27.49 o 
  -1  -5   4     1207.38     1011.92     21.62 o 
   0  -5   4       33.91       76.34      4.19 o 
   1  -5   4      236.71      262.34      7.20 o 
   2  -5   4      810.89      919.23     19.91 o 
   3  -5   4      378.73      429.88     10.72 o 
   4  -5   4     2310.93     2352.59     48.51 o 
   5  -5   4      660.07      667.03     16.17 o 
   6  -5   4      337.98      337.75     10.40 o 
   7  -5   4       37.91       36.50      4.88 o 
   8  -5   4        5.20        6.42      9.41 o 
   9  -5   4      595.90      538.93     20.19 o 
  10  -5   4       45.10       60.72     12.00 o 
  11  -5   4       47.97       55.88     17.78 o 
  12  -5   4       10.27       21.01      8.33 o 
 -12  -4   4        0.81       13.87     15.89 o 
 -11  -4   4       69.35       80.39     16.59 o 
 -10  -4   4        8.44       15.18     14.52 o 
  -9  -4   4       55.87       59.56     14.63 o 
  -8  -4   4      103.61      144.99     19.16 o 
  -7  -4   4        9.33       15.99      7.19 o 
  -6  -4   4      778.69      756.68     18.07 o 
  -5  -4   4     1031.31     1169.69     25.70 o 
  -4  -4   4     1439.50     1607.56     33.87 o 
  -3  -4   4      408.29      403.22     10.09 o 
  -2  -4   4     5200.70     5406.48    107.75 o 
  -1  -4   4        4.10       17.86      3.45 o 
   0  -4   4      785.27      729.28     15.76 o 
   1  -4   4     1185.87     1390.46     36.40 o 
   2  -4   4      239.88      304.68      7.83 o 
   3  -4   4     3948.99     3794.60     76.15 o 
   4  -4   4      184.37      196.29      6.42 o 
   5  -4   4     1087.90     1086.38     23.92 o 
   6  -4   4      285.21      262.84      8.76 o 
   7  -4   4        1.20        0.87      3.87 o 
   8  -4   4      750.83      778.81     19.55 o 
   9  -4   4        0.15        0.23      5.06 o 
  10  -4   4      263.75      177.13     12.11 o 
  11  -4   4        1.07        7.09      7.14 o 
  12  -4   4        9.93       29.05      8.47 o 
 -12  -3   4       12.85       22.69     15.53 o 
 -11  -3   4        1.85        9.63     14.88 o 
 -10  -3   4        6.82        6.10     14.32 o 
  -9  -3   4       70.10       86.19     17.35 o 
  -8  -3   4      257.16      254.43     14.90 o 
  -7  -3   4      473.75      512.99     18.67 o 
  -6  -3   4      435.44      456.48     15.50 o 
  -5  -3   4      210.87      171.98      6.59 o 
  -4  -3   4      794.14      922.38     22.54 o 
  -3  -3   4      189.41      181.94      5.78 o 
  -2  -3   4     1821.73     1770.36     47.12 o 
  -1  -3   4      374.28      531.59     12.00 o 
   0  -3   4     1289.40     1516.67     30.88 o 
   1  -3   4      840.58      897.38     29.11 o 
   2  -3   4     1327.57     1302.93     26.96 o 
   3  -3   4      708.17      685.87     15.14 o 
   4  -3   4     3021.52     3018.40     60.91 o 
   5  -3   4      206.14      229.61      7.20 o 
   6  -3   4       91.81       87.49      5.34 o 
   7  -3   4      698.43      623.34     15.66 o 
   8  -3   4       62.85       78.76      6.17 o 
   9  -3   4      162.16      142.03      8.68 o 
  10  -3   4       56.66       35.99      6.51 o 
  11  -3   4        0.07        0.00      8.32 o 
  12  -3   4      132.29      149.95     16.44 o 
  13  -3   4        0.91        8.86      7.43 o 
 -12  -2   4        0.39       17.55     15.43 o 
 -11  -2   4       37.68       47.00     16.19 o 
 -10  -2   4       15.26       43.67     15.89 o 
  -9  -2   4       29.39       42.67     11.88 o 
  -8  -2   4      401.70      430.10     19.79 o 
  -7  -2   4      176.72      195.98     16.82 o 
  -6  -2   4     1416.31     1342.29     29.90 o 
  -5  -2   4       72.17       96.67      5.33 o 
  -4  -2   4       81.74       94.87      4.60 o 
  -3  -2   4      134.42      177.76      6.17 o 
  -2  -2   4      322.54      279.77     10.48 o 
  -1  -2   4     2212.66     2009.14     52.32 o 
   0  -2   4     3668.90     4348.22     86.42 o 
   1  -2   4       25.45       31.93      2.34 o 
   2  -2   4     1752.46     1995.10     51.14 o 
   3  -2   4      832.46      999.03     21.01 o 
   4  -2   4      527.67      577.17     13.07 o 
   5  -2   4     2866.35     3077.14     62.15 o 
   6  -2   4     2193.58     2220.03     45.83 o 
   7  -2   4      745.51      721.65     17.29 o 
   8  -2   4      148.52      146.70      7.85 o 
   9  -2   4      103.54       93.66      8.71 o 
  10  -2   4        6.74        3.63      2.64 o 
  11  -2   4       55.39       50.79      8.21 o 
  12  -2   4        1.69        1.22      5.03 o 
  13  -2   4       79.18       88.74     10.14 o 
 -11  -1   4       54.84       30.21     13.87 o 
 -10  -1   4       25.36       47.53     17.80 o 
  -9  -1   4       55.35       71.26     11.39 o 
  -8  -1   4       33.84       66.70     11.21 o 
  -7  -1   4      523.47      505.29     16.65 o 
  -6  -1   4      891.75      769.80     30.16 o 
  -5  -1   4      489.49      649.32     16.25 o 
  -4  -1   4      200.66      364.92     13.57 o 
  -3  -1   4       31.92       36.05      4.22 o 
  -2  -1   4     1362.94     1252.19     34.37 o 
  -1  -1   4        0.04        1.67      2.63 o 
   1  -1   4       17.41       38.20      2.66 o 
   2  -1   4     3480.81     3890.48     98.71 o 
   3  -1   4     3994.98     3468.32     69.22 o 
   4  -1   4     5503.18     5592.68    111.00 o 
   5  -1   4     2320.97     2421.71     49.18 o 
   6  -1   4      315.45      308.01      8.66 o 
   7  -1   4       14.54       18.02      3.81 o 
   8  -1   4      700.25      790.13     23.26 o 
   9  -1   4       36.04       26.79      5.47 o 
  10  -1   4       84.90       60.22      6.58 o 
  11  -1   4       15.23        7.80      5.74 o 
  12  -1   4      153.39      186.18     10.27 o 
  13  -1   4       11.40        0.31      6.81 o 
 -11   0   4        2.47       15.23     17.25 o 
 -10   0   4       25.19       45.12     19.29 o 
  -9   0   4       84.97       95.00     13.31 o 
  -8   0   4        0.58        5.36     27.94 o 
  -7   0   4      445.41      488.47     30.43 o 
  -6   0   4      496.81      461.23     13.71 o 
  -5   0   4      224.18      170.41      7.57 o 
  -4   0   4     2960.69     3080.73    199.05 o 
  -3   0   4     1005.47     1172.15     32.33 o 
  -2   0   4      166.42      228.74      7.58 o 
  -1   0   4     4324.87     2041.19     72.57 o 
   0   0   4     1581.74     1475.70     51.11 o 
   1   0   4      163.61      183.52      4.80 o 
   2   0   4      454.45      679.74     18.24 o 
   3   0   4      250.91      234.52      6.04 o 
   4   0   4     1146.08     1237.26     25.47 o 
   5   0   4      199.59      212.64      6.10 o 
   6   0   4      338.44      357.58      9.31 o 
   7   0   4      270.77      253.57      8.22 o 
   8   0   4        9.66        1.00      4.09 o 
   9   0   4      267.12      260.29     10.14 o 
  10   0   4       65.30       67.22      6.55 o 
  11   0   4      277.32      251.18     10.85 o 
  12   0   4        6.48        8.92      6.45 o 
  13   0   4       18.09       24.81      7.38 o 
  14   0   4        8.24        5.24      8.52 o 
 -11   1   4       69.80       69.14     20.53 o 
 -10   1   4       22.92       32.02     18.05 o 
  -9   1   4        0.38        0.00     16.59 o 
  -8   1   4      107.22      131.68     14.94 o 
  -7   1   4      389.03      347.56     16.83 o 
  -6   1   4      261.08      266.65     10.70 o 
  -5   1   4      277.04      260.11     22.27 o 
  -4   1   4      289.59      296.26     16.79 o 
  -3   1   4     2674.96     2636.65     72.84 o 
  -2   1   4     3386.71     3705.86     78.18 o 
  -1   1   4     1753.49     1649.41     33.54 o 
   0   1   4      490.35      500.03     10.97 o 
   1   1   4      367.83      584.14     15.20 o 
   2   1   4     6017.44     3126.89    115.94 o 
   3   1   4     5682.32     5816.71    136.56 o 
   4   1   4      182.03      259.97      6.53 o 
   5   1   4     5728.30     5756.92    114.40 o 
   6   1   4      120.91      147.67      5.47 o 
   7   1   4        2.99        0.00      3.28 o 
   8   1   4      135.26      152.85      7.46 o 
   9   1   4        3.64        8.58      4.88 o 
  10   1   4       37.95       43.25      6.04 o 
  11   1   4      314.54      279.87     25.72 o 
  12   1   4      204.74      194.26     13.11 o 
  13   1   4       22.08       26.45      9.56 o 
  14   1   4        9.16       10.20      7.09 o 
 -11   2   4       69.66       91.58     22.54 o 
 -10   2   4      158.35      195.93     26.22 o 
  -9   2   4      333.32      334.06     28.85 o 
  -8   2   4      182.93      161.25     11.06 o 
  -7   2   4       37.80       35.92      6.55 o 
  -6   2   4      245.89      295.82     18.11 o 
  -5   2   4      470.85      372.35     14.50 o 
  -4   2   4     3819.50     4121.93    102.11 o 
  -3   2   4       19.93        0.00      6.66 o 
  -2   2   4     6539.25     6922.95    182.73 o 
  -1   2   4      128.37      169.51      5.00 o 
   0   2   4     1007.52     1017.14     21.11 o 
   1   2   4      952.87      936.94     60.55 o 
   2   2   4     1738.81     1827.31     98.44 o 
   3   2   4       60.83       63.24      3.30 o 
   4   2   4     1440.50     1626.11     33.06 o 
   5   2   4     3376.70     3480.38     69.64 o 
   6   2   4     1033.41      961.03     20.66 o 
   7   2   4      545.26      485.86     12.20 o 
   8   2   4       61.58       82.71      5.27 o 
   9   2   4      441.77      501.42     19.58 o 
  10   2   4      105.92      124.93      9.58 o 
  11   2   4       62.20       61.54     10.09 o 
  12   2   4      270.25      249.30     12.73 o 
  13   2   4        0.80        0.00      6.37 o 
  14   2   4        0.12        0.00      6.66 o 
 -11   3   4       16.12       23.75     21.58 o 
 -10   3   4      131.77      116.90     23.65 o 
  -9   3   4       44.95       40.19     20.78 o 
  -8   3   4       43.65       50.29      8.17 o 
  -7   3   4       10.71       48.23     22.54 o 
  -6   3   4       77.59       91.10     10.36 o 
  -5   3   4      149.43      138.98      9.95 o 
  -4   3   4      190.69      160.03      9.10 o 
  -3   3   4     3146.14     3337.16     76.51 o 
  -2   3   4      221.63      212.95      7.45 o 
  -1   3   4       24.51       24.20      2.09 o 
   0   3   4      466.99      479.28     10.89 o 
   1   3   4      225.34      237.16      6.96 o 
   2   3   4     2902.29     3598.47     98.27 o 
   3   3   4     2612.04     2425.24     48.80 o 
   4   3   4       47.03       38.71      2.60 o 
   5   3   4      210.50      310.87      7.77 o 
   6   3   4     2335.55     2234.01     45.66 o 
   7   3   4      424.61      372.05     10.03 o 
   8   3   4      367.73      419.49     11.64 o 
   9   3   4       82.41      123.45     29.33 o 
  10   3   4       63.60       75.29     11.50 o 
  11   3   4      178.52      187.07     11.32 o 
  12   3   4        2.18        8.95      6.79 o 
  13   3   4      103.14       97.13      9.50 o 
  14   3   4        1.53        3.93      7.11 o 
 -10   4   4        9.71       10.04     20.63 o 
  -9   4   4        3.82        3.18     19.92 o 
  -8   4   4       34.74       42.51     12.56 o 
  -7   4   4      929.09      839.48     42.34 o 
  -6   4   4      192.76      208.72     12.69 o 
  -5   4   4        8.25       10.16      6.28 o 
  -4   4   4      256.24      248.06     11.41 o 
  -3   4   4      380.04      388.08     11.13 o 
  -2   4   4      381.74      358.46      9.76 o 
  -1   4   4       20.29       33.48      3.24 o 
   0   4   4       13.51       18.32      4.06 o 
   1   4   4       18.15       19.26      2.24 o 
   2   4   4     1190.47     1183.52     39.85 o 
   3   4   4        6.31        8.22      2.11 o 
   4   4   4      896.03     1022.04     21.67 o 
   5   4   4     1101.21     1236.04     25.93 o 
   6   4   4      169.06      110.03      4.53 o 
   7   4   4      625.08      711.36     29.09 o 
   8   4   4      345.33      342.70     12.99 o 
   9   4   4       13.36       12.79      5.89 o 
  10   4   4       29.16       16.42      6.47 o 
  11   4   4       26.20       27.97      7.03 o 
  12   4   4      214.37      217.80     12.23 o 
  13   4   4       18.44       21.07      7.56 o 
  14   4   4        2.10        0.00      6.97 o 
 -10   5   4        7.87       42.56     22.59 o 
  -9   5   4       37.60       13.52     21.38 o 
  -8   5   4        3.34        1.21      7.40 o 
  -7   5   4      446.03      426.07     18.25 o 
  -6   5   4      213.47      219.90     13.35 o 
  -5   5   4       33.56       54.28      7.74 o 
  -4   5   4      638.90      687.57     22.26 o 
  -3   5   4      469.80      451.64     15.82 o 
  -2   5   4        1.32        5.27      8.25 o 
  -1   5   4      537.81      531.95     16.90 o 
   0   5   4     2113.58     2077.30     42.91 o 
   1   5   4      169.60      174.65      9.73 o 
   2   5   4     1962.10     1713.51     35.49 o 
   3   5   4     2374.74     2438.70     49.47 o 
   4   5   4       40.78       46.10      3.38 o 
   5   5   4      754.21      743.53     16.51 o 
   6   5   4      593.79      597.35     17.33 o 
   7   5   4       55.83       50.99      5.58 o 
   8   5   4       22.70       22.32      7.29 o 
   9   5   4      330.56      330.28     13.61 o 
  10   5   4       10.17        4.53      5.83 o 
  11   5   4        0.67        0.79      5.96 o 
  12   5   4       20.43       12.36      7.11 o 
  13   5   4       62.45       56.63     13.21 o 
  14   5   4       40.87       36.80      8.25 o 
  -9   6   4        7.08        4.44     21.08 o 
  -8   6   4       48.86       58.42     10.99 o 
  -7   6   4       14.40       11.91      8.42 o 
  -6   6   4      486.75      484.86     19.24 o 
  -5   6   4      420.42      409.59     16.98 o 
  -4   6   4      254.59      264.05     13.11 o 
  -3   6   4      292.41      325.62     13.75 o 
  -2   6   4        0.64        0.00      4.79 o 
  -1   6   4       15.47       19.24      5.07 o 
   0   6   4      187.04      238.92     10.60 o 
   1   6   4     2492.99     2666.82     59.88 o 
   2   6   4     1983.32     2087.11     43.07 o 
   3   6   4     5593.83     5449.43    108.82 o 
   4   6   4      577.03      495.60     12.06 o 
   5   6   4      416.55      404.96     10.23 o 
   6   6   4     1857.67     2051.82     51.24 o 
   7   6   4       44.18       39.48      6.01 o 
   8   6   4      154.83      102.43      8.34 o 
   9   6   4       32.16       14.91      5.87 o 
  10   6   4      104.95      121.25      9.20 o 
  11   6   4       77.94       97.35      8.86 o 
  12   6   4       43.40       28.50      7.47 o 
  13   6   4      125.65       90.19     10.04 o 
  14   6   4        4.74        0.00      7.36 o 
  -9   7   4       14.09       45.89     23.25 o 
  -8   7   4        0.46       12.18      8.48 o 
  -7   7   4       82.37       86.09     10.77 o 
  -6   7   4      252.38      219.89     13.44 o 
  -5   7   4      501.20      517.69     19.93 o 
  -4   7   4      156.64      190.73     19.47 o 
  -3   7   4      437.37      403.29     16.17 o 
  -2   7   4       90.78       79.77     14.42 o 
  -1   7   4      252.23      236.65     11.81 o 
   0   7   4        1.09        3.46      5.08 o 
   1   7   4      790.56      843.08     24.92 o 
   2   7   4     3901.90     3708.21     96.55 o 
   3   7   4     2012.39     2033.61     42.32 o 
   4   7   4      352.34      342.97      9.79 o 
   5   7   4      238.10      200.37      9.78 o 
   6   7   4      778.61      810.52     23.23 o 
   7   7   4      560.75      525.28     17.27 o 
   8   7   4       40.26       32.59      6.28 o 
  10   7   4      275.08      258.32     12.46 o 
  11   7   4        0.46        0.00      5.66 o 
  12   7   4       96.91       88.63     14.42 o 
  13   7   4        0.51        5.94      6.73 o 
  14   7   4       13.13        0.29      6.91 o 
  -8   8   4        4.92        9.19      9.13 o 
  -7   8   4       16.95       66.82     25.42 o 
  -6   8   4        0.65       17.50      8.02 o 
  -5   8   4      227.73      186.35     12.83 o 
  -4   8   4       85.77       73.51      8.75 o 
  -3   8   4      770.36      819.19     26.72 o 
  -2   8   4       53.63       59.30      7.70 o 
  -1   8   4       35.24       34.67     13.09 o 
   0   8   4       92.26       92.44      9.02 o 
   1   8   4      413.60      410.83     15.77 o 
   2   8   4       91.70      117.48     17.88 o 
   3   8   4       41.83       60.96      7.16 o 
   4   8   4      357.79      288.79     11.58 o 
   5   8   4      573.82      487.73     15.87 o 
   6   8   4      422.90      432.38     15.10 o 
   7   8   4       29.46       10.86      5.80 o 
   8   8   4        2.36        8.33      5.62 o 
   9   8   4        1.00        0.00      5.66 o 
  10   8   4      194.91      169.14     10.29 o 
  11   8   4      360.27      353.54     15.01 o 
  12   8   4       66.75       89.96     13.06 o 
  13   8   4       30.35       20.36      7.44 o 
  -7   9   4       20.00       31.11      9.84 o 
  -6   9   4        0.75        2.58      9.43 o 
  -5   9   4        0.12        4.79      8.90 o 
  -4   9   4      268.49      293.36     20.45 o 
  -3   9   4       53.75       53.28     18.11 o 
  -2   9   4      172.90      187.56     12.91 o 
  -1   9   4       84.41       93.54      9.85 o 
   0   9   4       34.53       12.87     24.33 o 
   1   9   4      473.16      507.42     18.99 o 
   2   9   4       29.45       15.21     13.29 o 
   3   9   4      688.39      588.02     19.55 o 
   4   9   4      578.45      573.85     18.23 o 
   5   9   4      273.98      292.21     12.21 o 
   6   9   4       24.16       26.29      6.22 o 
   7   9   4        0.61        0.00      8.65 o 
   8   9   4      109.98       90.17      7.85 o 
   9   9   4        2.27        0.00      5.76 o 
  10   9   4       27.11       24.20      6.74 o 
  11   9   4        8.88        9.62      6.51 o 
  12   9   4       55.50       44.04      7.70 o 
  13   9   4       43.77       52.46      8.55 o 
  -6  10   4        0.01        0.00      8.27 o 
  -5  10   4       31.28       39.70      9.03 o 
  -4  10   4        7.01       16.40      7.96 o 
  -3  10   4      142.89      154.78     19.47 o 
  -2  10   4       56.61       28.61     25.67 o 
  -1  10   4      189.35      187.91     12.02 o 
   1  10   4      112.06      114.84     10.41 o 
   2  10   4      487.54      470.76     18.53 o 
   3  10   4        1.03        6.10      7.21 o 
   5  10   4      216.22      189.96     12.61 o 
   6  10   4        0.40        0.00      9.53 o 
   7  10   4      304.71      242.49     11.90 o 
   8  10   4        0.57        0.00      5.88 o 
   9  10   4       38.41       34.48      8.22 o 
  10  10   4       29.92       18.89      6.61 o 
  11  10   4        7.77        5.59      6.40 o 
  12  10   4       57.88       58.31     12.66 o 
  -5  11   4        5.20        0.12      8.23 o 
  -4  11   4       16.71       21.09      8.64 o 
  -3  11   4       83.85       85.05     14.15 o 
  -2  11   4       13.66       11.50     14.85 o 
  -1  11   4       14.57        2.92     20.37 o 
   0  11   4        1.36        0.00      6.40 o 
   1  11   4      751.64      725.58     25.60 o 
   2  11   4      112.46       98.44     11.10 o 
   3  11   4      202.19      215.75     14.27 o 
   4  11   4       63.60       79.13      9.88 o 
   6  11   4      630.05      575.68     24.66 o 
   7  11   4        0.24        0.00      5.87 o 
   8  11   4      185.16      160.35     10.63 o 
   9  11   4        2.46        0.00      6.23 o 
  10  11   4       50.47       50.02      7.97 o 
  11  11   4        0.33        0.00      9.76 o 
  12  11   4        4.86        0.00     11.37 o 
  -3  12   4       10.48       19.24     13.79 o 
  -2  12   4       23.51        1.46     25.37 o 
  -1  12   4        4.44        0.00     15.26 o 
   0  12   4       22.01       19.61     34.57 o 
   1  12   4      224.50      199.71     14.02 o 
   2  12   4      228.59      191.29     13.47 o 
   3  12   4       33.72       21.99      8.22 o 
   4  12   4       56.57       38.13      8.88 o 
   5  12   4      137.05      193.26     14.37 o 
   7  12   4        2.67        0.00      6.86 o 
   8  12   4      166.88      182.46     13.82 o 
   9  12   4        0.18        0.00      6.45 o 
  10  12   4       37.38       36.67      7.78 o 
  11  12   4       12.56        5.27     16.37 o 
  -2  13   4        3.49        0.00     18.36 o 
  -1  13   4        0.80        0.00     36.36 o 
   0  13   4        9.17       12.61      7.97 o 
   1  13   4       28.57       22.54      8.62 o 
   2  13   4      107.27      102.43     11.90 o 
   3  13   4       10.75        6.91      7.92 o 
   4  13   4      108.91      123.26     12.61 o 
   5  13   4       52.30       37.22      9.48 o 
   6  13   4       79.57       87.30     11.50 o 
   8  13   4       75.64       76.00     10.29 o 
   9  13   4       58.36       48.31      9.63 o 
   1  14   4        2.57        0.00      7.82 o 
   2  14   4       45.11       47.31      9.88 o 
   3  14   4      137.65      133.95     13.21 o 
   4  14   4       16.87        1.06      8.37 o 
   5  14   4       35.86       44.78     10.09 o 
   6  14   4       15.64        9.73      8.83 o 
   7  14   4        8.41        0.00      8.83 o 
  -3 -14   5        0.46        0.00      8.37 o 
  -2 -14   5        4.13       11.65      8.83 o 
  -1 -14   5        9.04        0.00      8.47 o 
   0 -14   5        0.05        0.00      8.52 o 
   1 -14   5       32.16       32.73     10.24 o 
  -7 -13   5       33.35       17.20     12.51 o 
  -6 -13   5       42.15       55.68     12.66 o 
  -5 -13   5       29.09       22.14     10.09 o 
  -4 -13   5        2.76        7.72      8.22 o 
  -3 -13   5        4.12        0.00      6.51 o 
  -2 -13   5       59.61       75.70     10.64 o 
  -1 -13   5        4.41        2.67      7.82 o 
   0 -13   5       90.41       87.75     11.55 o 
   1 -13   5        0.57        0.00      8.12 o 
   2 -13   5       14.89       19.85     15.63 o 
   3 -13   5       68.50       80.08     20.68 o 
  -8 -12   5        7.67       16.24     12.31 o 
  -7 -12   5      135.10      152.30     19.01 o 
  -6 -12   5        5.90        0.00     10.49 o 
  -5 -12   5       41.67       40.90      9.94 o 
  -4 -12   5        3.12       12.00      8.52 o 
  -3 -12   5       25.36       13.37     17.95 o 
  -2 -12   5      180.07      174.29     14.02 o 
  -1 -12   5      240.96      272.59     17.05 o 
   0 -12   5       23.53       35.57      9.94 o 
   1 -12   5       74.08       63.63     12.20 o 
   2 -12   5       74.22      106.78     24.36 o 
   3 -12   5       92.34      104.41     13.26 o 
   4 -12   5       10.82       26.48     13.34 o 
   5 -12   5       36.27       79.33     22.14 o 
  -9 -11   5       34.25       49.22     14.73 o 
  -8 -11   5        0.16        1.61     12.86 o 
  -7 -11   5       14.88       15.38     11.30 o 
  -6 -11   5       31.28       57.14     13.26 o 
  -5 -11   5       21.60       30.71     10.04 o 
  -4 -11   5      341.18      361.89     18.26 o 
  -3 -11   5      303.71      351.91     15.26 o 
  -2 -11   5       19.55        3.69     10.41 o 
  -1 -11   5      131.21      111.90      9.72 o 
   0 -11   5      130.60      162.45     10.89 o 
   1 -11   5       94.82      127.74     10.62 o 
   2 -11   5       78.10      130.26     10.78 o 
   3 -11   5       54.33       75.44     15.46 o 
   4 -11   5       36.00       52.02      9.00 o 
   5 -11   5       13.01       24.11      9.15 o 
   6 -11   5      142.10      162.91     28.37 o 
   7 -11   5       15.88       17.34     20.40 o 
 -10 -10   5      128.38      177.02     21.58 o 
  -9 -10   5       17.63       32.48     15.33 o 
  -8 -10   5        3.36       25.82     14.42 o 
  -7 -10   5      230.65      220.29     20.32 o 
  -6 -10   5       13.74       12.51     10.69 o 
  -5 -10   5      840.37      835.81     38.93 o 
  -4 -10   5       11.83       14.83      5.79 o 
  -3 -10   5       47.33       71.73     14.95 o 
  -2 -10   5      349.31      371.05     13.51 o 
  -1 -10   5      294.37      289.94      9.63 o 
   0 -10   5      529.95      478.45     13.14 o 
   1 -10   5       79.02      106.59      9.11 o 
   2 -10   5       33.98       47.72      7.94 o 
   3 -10   5      674.75      738.97     24.27 o 
   4 -10   5        6.80       13.86      7.14 o 
   5 -10   5       30.27       44.26      8.79 o 
   6 -10   5       43.63       67.40     13.34 o 
   7 -10   5      109.75      133.38     13.03 o 
   8 -10   5        1.95        6.11     11.62 o 
 -10  -9   5        8.87       31.67     16.19 o 
  -9  -9   5       55.08       53.21     15.03 o 
  -8  -9   5      208.06      238.24     22.34 o 
  -7  -9   5      496.37      525.40     30.56 o 
  -6  -9   5      525.44      524.14     29.45 o 
  -5  -9   5        6.98        5.95      9.78 o 
  -4  -9   5        2.02       11.90      5.48 o 
  -3  -9   5        0.64        6.78      5.30 o 
  -2  -9   5      685.59      676.71     17.60 o 
  -1  -9   5      675.31      699.39     21.22 o 
   0  -9   5       68.65       74.05     13.67 o 
   1  -9   5      118.35      110.48     10.14 o 
   2  -9   5       74.56       96.49      5.72 o 
   3  -9   5       55.25       64.03     16.49 o 
   4  -9   5      343.30      379.91     16.25 o 
   5  -9   5       29.27       48.69      8.49 o 
   6  -9   5       24.99       29.40      8.43 o 
   7  -9   5      138.25      166.60     13.34 o 
   8  -9   5        7.60       13.58      8.52 o 
   9  -9   5       14.63       29.48      9.16 o 
 -11  -8   5        0.36        4.89     16.19 o 
 -10  -8   5        0.72       21.18     14.32 o 
  -9  -8   5        1.60        8.27     12.81 o 
  -8  -8   5      411.13      451.57     30.51 o 
  -7  -8   5      413.72      457.92     29.60 o 
  -6  -8   5       21.36       24.36     11.90 o 
  -5  -8   5      271.00      296.19     21.69 o 
  -4  -8   5       15.16       32.28      5.88 o 
  -3  -8   5      387.42      440.84     12.94 o 
  -2  -8   5      207.05      191.35      9.88 o 
  -1  -8   5      184.97      159.46      9.28 o 
   1  -8   5      646.63      656.67     15.81 o 
   2  -8   5        0.20        1.53      3.36 o 
   3  -8   5      234.70      219.31      7.99 o 
   4  -8   5       93.32       96.46     13.24 o 
   5  -8   5        3.56        8.39      6.77 o 
   6  -8   5      332.57      326.32     15.65 o 
   7  -8   5       74.16       70.94      9.88 o 
   8  -8   5      248.63      254.20     15.14 o 
   9  -8   5       32.00       36.97      9.25 o 
  10  -8   5        1.37        9.44      8.14 o 
 -11  -7   5        1.79       19.97     16.44 o 
 -10  -7   5       61.04      102.33     19.47 o 
  -9  -7   5       16.83       25.12     13.92 o 
  -8  -7   5       33.92       22.90     12.61 o 
  -7  -7   5      551.22      577.20     32.83 o 
  -6  -7   5      384.31      372.89     25.37 o 
  -5  -7   5      251.06      271.53     21.28 o 
  -4  -7   5      597.80      638.93     15.53 o 
  -3  -7   5      184.51      178.99      8.92 o 
  -2  -7   5      241.94      286.49      8.78 o 
  -1  -7   5       38.36       57.30      4.90 o 
   0  -7   5     2724.54     2462.71    162.32 o 
   1  -7   5       51.13       56.96      5.34 o 
   2  -7   5     1958.72     1943.81     40.61 o 
   3  -7   5      462.08      494.69     12.82 o 
   4  -7   5       63.82       72.75      5.72 o 
   5  -7   5        2.20        0.00      3.25 o 
   6  -7   5       24.79       35.53      7.87 o 
   7  -7   5      238.42      247.99     13.85 o 
   8  -7   5       60.53       73.12     13.64 o 
   9  -7   5       44.99       47.85      9.18 o 
  10  -7   5        6.66       12.55      8.04 o 
  11  -7   5        1.00        0.00      7.14 o 
 -11  -6   5       64.65       73.63     18.96 o 
 -10  -6   5       37.38       62.84     17.65 o 
  -9  -6   5        0.40       10.44     13.06 o 
  -8  -6   5       19.75       27.69     13.52 o 
  -7  -6   5       39.12       72.92     16.54 o 
  -6  -6   5      551.16      511.33     30.36 o 
  -5  -6   5       20.34       22.73      5.58 o 
  -4  -6   5       11.37       28.27      7.35 o 
  -3  -6   5     1058.33     1167.43     30.89 o 
  -2  -6   5     1472.89     1544.70     34.84 o 
  -1  -6   5      772.31      934.32     23.92 o 
   0  -6   5      613.61      605.26     18.91 o 
   1  -6   5     3446.98     3523.95     90.41 o 
   2  -6   5     1832.65     2008.95     41.63 o 
   3  -6   5       30.64       34.40      3.54 o 
   4  -6   5      313.33      311.34     21.23 o 
   5  -6   5       54.69       73.78      6.00 o 
   6  -6   5       68.26       69.67      5.17 o 
   7  -6   5       25.75       24.59      7.74 o 
   8  -6   5        6.42        0.00      7.03 o 
   9  -6   5       34.34       27.73      8.04 o 
  10  -6   5       24.78       26.61     10.74 o 
  11  -6   5       25.11       35.88     12.28 o 
 -11  -5   5      170.30      217.31     24.96 o 
 -10  -5   5      106.99      147.26     19.27 o 
  -9  -5   5       16.23       31.72     14.12 o 
  -8  -5   5       17.76       35.81     14.02 o 
  -6  -5   5       68.17       69.22      7.84 o 
  -5  -5   5       97.72       90.31      5.46 o 
  -4  -5   5      775.85      841.51     30.57 o 
  -3  -5   5      207.63      226.34     11.83 o 
  -2  -5   5     4347.09     4474.97    106.88 o 
  -1  -5   5     3998.75     4554.98    108.37 o 
   0  -5   5      150.67      150.01      5.67 o 
   1  -5   5     1543.91     1769.25     50.24 o 
   2  -5   5       92.35       68.02      4.06 o 
   3  -5   5     2084.19     1876.54     39.01 o 
   4  -5   5      223.18      245.53      7.81 o 
   5  -5   5      311.99      344.40      9.96 o 
   6  -5   5       22.42       30.98      3.96 o 
   7  -5   5       66.70       76.66      7.55 o 
   8  -5   5        1.74        0.00      4.14 o 
   9  -5   5        8.85        6.88      6.89 o 
  10  -5   5      128.17      114.77     10.71 o 
  11  -5   5        0.07        0.00      6.88 o 
  12  -5   5       56.36       57.02     12.91 o 
 -12  -4   5       34.06       45.84     17.95 o 
 -11  -4   5        0.95        1.71     15.08 o 
 -10  -4   5      115.90      129.31     19.92 o 
  -9  -4   5        0.66       15.58     12.56 o 
  -8  -4   5        4.45       13.92     14.98 o 
  -7  -4   5       33.03       46.79      8.78 o 
  -6  -4   5       26.73       31.22      7.56 o 
  -5  -4   5       24.61       33.93      3.65 o 
  -4  -4   5      140.25      146.87      5.87 o 
  -3  -4   5     2771.66     2578.09     68.34 o 
  -2  -4   5       14.10       17.47      3.97 o 
  -1  -4   5     3322.08     3910.16     78.32 o 
   0  -4   5       25.24       29.87      3.73 o 
   1  -4   5     1126.76     1385.89     28.89 o 
   2  -4   5     1875.54     1793.87     46.62 o 
   3  -4   5      580.88      595.12     13.85 o 
   4  -4   5       63.22       55.85      3.94 o 
   5  -4   5      256.44      238.36      8.81 o 
   6  -4   5      196.32      194.50      7.38 o 
   7  -4   5      101.10      114.96      6.63 o 
   8  -4   5       69.17       64.04      5.65 o 
   9  -4   5       32.51       12.75      6.30 o 
  10  -4   5        1.02        3.45      5.05 o 
  11  -4   5       54.47       72.68      9.22 o 
  12  -4   5       28.33       40.19      9.73 o 
 -12  -3   5        0.57       23.10     16.74 o 
 -11  -3   5        0.70       33.99     14.57 o 
 -10  -3   5       14.94       26.28     15.28 o 
  -9  -3   5       14.98       11.30     12.71 o 
  -8  -3   5       15.67       41.17      9.75 o 
  -7  -3   5      488.95      560.93     22.08 o 
  -6  -3   5       22.22       24.35      8.14 o 
  -5  -3   5       82.46      105.52      5.36 o 
  -4  -3   5      699.83      804.43     18.28 o 
  -3  -3   5       16.47       48.59      6.47 o 
  -2  -3   5     1980.36     1821.49     37.51 o 
  -1  -3   5      386.45      323.00      8.25 o 
   0  -3   5      119.18      121.20      6.56 o 
   1  -3   5     2531.48     2773.48     55.71 o 
   2  -3   5       10.96       12.92      2.55 o 
   3  -3   5     1101.37     1031.98     22.04 o 
   4  -3   5      440.53      457.87     11.15 o 
   5  -3   5       63.66       53.11      3.73 o 
   6  -3   5     3671.57     3613.06     73.39 o 
   7  -3   5      361.23      356.01     10.58 o 
   8  -3   5      253.85      207.93      8.50 o 
   9  -3   5      113.71      104.80      7.19 o 
  10  -3   5       24.26       17.06      5.51 o 
  11  -3   5      107.64       96.62      7.47 o 
  12  -3   5        9.64       23.17      7.79 o 
  13  -3   5       96.55       92.21     10.31 o 
 -12  -2   5        2.48       15.68     15.99 o 
 -11  -2   5        0.03        6.35     14.98 o 
 -10  -2   5       14.13       51.59     16.34 o 
  -9  -2   5      111.65      150.31     22.22 o 
  -8  -2   5      470.42      505.12     33.44 o 
  -7  -2   5      130.18      131.87     12.06 o 
  -6  -2   5        2.58        7.04      8.06 o 
  -5  -2   5      132.46      165.55      6.86 o 
  -4  -2   5        1.22        0.00      2.29 o 
  -3  -2   5     2961.00     2986.21     78.89 o 
  -2  -2   5      145.95      177.30      8.43 o 
  -1  -2   5      499.05      483.68     14.58 o 
   0  -2   5     2170.58     2439.87     53.15 o 
   1  -2   5     1249.04     1252.52     25.83 o 
   2  -2   5      945.89      915.79     19.36 o 
   3  -2   5      185.27      200.02      5.72 o 
   4  -2   5     1867.07     1787.25     36.65 o 
   5  -2   5      602.80      511.22     12.14 o 
   6  -2   5       45.53       51.41      3.99 o 
   7  -2   5     1311.60     1350.58     29.28 o 
   8  -2   5       13.71       25.65      4.37 o 
   9  -2   5      261.75      201.54      9.12 o 
  10  -2   5       97.88       90.97      7.18 o 
  11  -2   5        9.24       24.74      5.94 o 
  12  -2   5       61.30       53.97      6.93 o 
  13  -2   5        9.92       19.79      7.74 o 
 -10  -1   5        8.67        0.79      7.80 o 
  -9  -1   5        9.29       30.08     10.54 o 
  -8  -1   5      622.27      651.31     29.83 o 
  -7  -1   5      199.89      308.04     17.93 o 
  -6  -1   5      267.98      262.85     16.34 o 
  -5  -1   5      333.54      411.82     12.93 o 
  -4  -1   5     1071.31     1084.58     24.31 o 
  -3  -1   5      881.47      836.97     18.73 o 
  -2  -1   5       37.77       42.09      4.91 o 
  -1  -1   5      968.00     1198.17     32.15 o 
   0  -1   5     2318.28     2783.24     71.35 o 
   1  -1   5     1854.00     1642.04     33.18 o 
   2  -1   5     1592.32     1761.37     42.25 o 
   3  -1   5     6634.56     7110.47    140.89 o 
   4  -1   5       48.57       25.19      3.54 o 
   5  -1   5        3.91        3.36      2.13 o 
   6  -1   5      645.04      591.07     13.76 o 
   7  -1   5     1165.00     1163.68     25.40 o 
   8  -1   5       22.78       28.63      4.46 o 
   9  -1   5     1071.41      988.16     28.30 o 
  10  -1   5      117.08      115.54      8.04 o 
  11  -1   5      303.66      285.80     11.17 o 
  12  -1   5       15.58        6.70      5.85 o 
  13  -1   5        2.45        0.00      6.37 o 
  14  -1   5       29.11       38.18     14.10 o 
 -11   0   5       34.21       23.15     17.15 o 
 -10   0   5        1.65        0.00     15.33 o 
  -9   0   5        6.45       15.99     11.57 o 
  -8   0   5      153.95      179.16     37.80 o 
  -7   0   5     1014.05     1029.21     71.66 o 
  -6   0   5        0.34        4.71      4.45 o 
  -5   0   5       15.46       14.63      5.80 o 
  -4   0   5     3034.66     3402.26     83.95 o 
  -3   0   5       26.95       34.81      3.76 o 
  -2   0   5      213.01      234.23     12.10 o 
  -1   0   5       52.34       47.42      5.85 o 
   0   0   5        4.13        6.61      1.43 o 
   1   0   5     7971.00     7265.64    143.83 o 
   2   0   5     1994.37     2405.80     48.09 o 
   3   0   5     2332.29     2377.90     47.78 o 
   4   0   5     1614.47     1668.00     33.98 o 
   5   0   5     1399.53     1442.69     29.80 o 
   6   0   5      237.66      229.53      6.89 o 
   7   0   5       19.93       42.88      3.67 o 
   8   0   5      116.94       90.57      5.75 o 
   9   0   5      101.47      116.95      7.36 o 
  10   0   5     1090.34     1072.08     25.20 o 
  11   0   5        0.19        0.00      5.42 o 
  12   0   5      139.48      136.51     10.26 o 
  13   0   5        2.53        0.17      8.50 o 
  14   0   5       15.54        0.00     10.19 o 
 -11   1   5        2.32        0.00     18.21 o 
 -10   1   5       85.12      121.14     21.84 o 
  -9   1   5       62.33      105.00     20.43 o 
  -8   1   5       34.73       45.55     17.80 o 
  -7   1   5      105.52       51.64     23.80 o 
  -6   1   5      151.70      182.94     10.00 o 
  -5   1   5        4.07        1.41     14.43 o 
  -4   1   5      356.14      465.27     15.38 o 
  -3   1   5     2170.96     1972.92     41.29 o 
  -2   1   5       92.59       65.48      4.83 o 
  -1   1   5       60.26       46.19      2.83 o 
   0   1   5     1574.81     1706.09     40.94 o 
   1   1   5      706.05      428.17     15.73 o 
   2   1   5      643.67      573.71     12.33 o 
   3   1   5      824.73      909.45     26.80 o 
   4   1   5     1136.28     1388.24     28.44 o 
   5   1   5      986.79      895.70     19.02 o 
   6   1   5     1166.94     1279.36     26.84 o 
   7   1   5       94.71       95.32      5.02 o 
   8   1   5       73.89      101.49      6.08 o 
   9   1   5      277.14      247.98      9.22 o 
  10   1   5       18.08       20.46      5.36 o 
  11   1   5      254.78      285.32     13.10 o 
  12   1   5       38.62       37.42      7.49 o 
  13   1   5       15.91       20.77     13.49 o 
  14   1   5       15.44       17.69     14.95 o 
 -11   2   5        6.46       10.19     19.77 o 
 -10   2   5      187.73      181.45     25.77 o 
  -9   2   5      226.12      209.39     26.12 o 
  -8   2   5      133.53      137.83     22.29 o 
  -7   2   5       23.26       26.07     17.75 o 
  -6   2   5       60.06       71.61      7.83 o 
  -5   2   5        0.77        3.86      5.61 o 
  -4   2   5     1096.95     1209.22     32.70 o 
  -3   2   5      446.94      615.48     14.97 o 
  -2   2   5      859.37     1015.52     21.78 o 
  -1   2   5        4.14        1.27      1.67 o 
   0   2   5     2740.65     2583.52     51.94 o 
   1   2   5      435.65      512.88     11.34 o 
   2   2   5      180.57       66.52      6.25 o 
   3   2   5     4614.79     4298.02     85.49 o 
   4   2   5      394.35      320.30      7.73 o 
   5   2   5       14.85       13.33      2.07 o 
   6   2   5     2019.88     2114.64     43.13 o 
   7   2   5       70.49      107.23      4.94 o 
   8   2   5        7.01       13.35      3.60 o 
   9   2   5       70.10      105.38      6.81 o 
  10   2   5      751.10      685.72     21.08 o 
  11   2   5      188.40      179.08     15.68 o 
  12   2   5        1.23        2.00      7.69 o 
  13   2   5       25.95       30.54      7.62 o 
  14   2   5       17.82        4.33      8.80 o 
 -10   3   5       30.39       43.62     20.63 o 
  -9   3   5       79.94      111.56     23.50 o 
  -8   3   5       41.16       37.47     20.12 o 
  -7   3   5       40.19       48.54      7.97 o 
  -6   3   5      185.77      175.33     11.96 o 
  -5   3   5      156.65      144.60     10.20 o 
  -4   3   5      249.22      258.25     12.63 o 
  -3   3   5       63.99       64.62      6.54 o 
  -2   3   5      583.02      531.52     12.45 o 
  -1   3   5       50.43       52.81      2.87 o 
   0   3   5     1066.35     1000.18     21.00 o 
   1   3   5      282.16      295.31     13.64 o 
   2   3   5      137.50       86.04      9.21 o 
   3   3   5     1853.44     1704.00     42.25 o 
   4   3   5        2.92        1.86      1.78 o 
   5   3   5     3241.99     2891.12     58.26 o 
   6   3   5      418.90      386.64      9.56 o 
   7   3   5      491.97      602.62     14.24 o 
   8   3   5      249.20      217.08      7.66 o 
   9   3   5       44.00       34.28      5.76 o 
  10   3   5      203.88      200.44     10.87 o 
  11   3   5       54.67       64.52      7.81 o 
  12   3   5       84.10       74.91      8.53 o 
  13   3   5       51.52       48.08      8.28 o 
  14   3   5       15.21       21.86     14.35 o 
 -10   4   5        6.14        0.00     19.82 o 
  -9   4   5        0.85        0.00     20.22 o 
  -8   4   5        0.75        0.00     19.06 o 
  -7   4   5        4.61       12.85      7.53 o 
  -6   4   5      242.03      263.79     14.11 o 
  -5   4   5     1519.88     1570.64     43.13 o 
  -4   4   5       17.24       21.74      5.85 o 
  -3   4   5      484.12      432.71     14.90 o 
  -2   4   5        1.56        1.71      1.70 o 
  -1   4   5     2324.48     2384.12     48.60 o 
   0   4   5      123.85       76.07      4.04 o 
   1   4   5      285.26      318.30      8.05 o 
   2   4   5      306.47      420.64     11.07 o 
   3   4   5       26.42       31.06      2.61 o 
   4   4   5     2472.94     2462.05     49.77 o 
   5   4   5       15.13       18.11      2.33 o 
   6   4   5     2102.72     1994.05     41.00 o 
   7   4   5       24.56       25.43      2.84 o 
   8   4   5       56.74       75.93      8.62 o 
   9   4   5      138.21      137.50      9.48 o 
  10   4   5       51.48       53.23      7.18 o 
  11   4   5      293.08      304.37     13.29 o 
  12   4   5       77.76       70.15      8.34 o 
  13   4   5       16.95       20.98     10.77 o 
  14   4   5       59.46       46.32      8.68 o 
  -9   5   5       38.58       54.37     22.85 o 
  -8   5   5        4.90        0.00     19.06 o 
  -7   5   5       81.00       87.20     11.78 o 
  -6   5   5      310.59      286.00     14.77 o 
  -5   5   5       98.42       95.62      8.89 o 
  -4   5   5      312.90      341.08     14.35 o 
  -3   5   5      303.78      310.11     12.96 o 
  -2   5   5      207.06      265.56     11.32 o 
  -1   5   5      188.73      229.36      8.16 o 
   0   5   5       10.66        3.36      3.46 o 
   1   5   5      715.20      779.51     19.89 o 
   2   5   5        9.69        2.42      2.49 o 
   3   5   5       41.04       33.58      3.17 o 
   4   5   5        1.96        3.84      2.52 o 
   5   5   5      487.19      458.51     11.15 o 
   6   5   5       34.47       31.03      2.77 o 
   7   5   5       41.48       33.40      7.46 o 
   8   5   5      149.53      136.47     10.72 o 
   9   5   5       76.12      101.93      8.33 o 
  10   5   5      435.15      509.52     17.73 o 
  11   5   5        5.38        5.07      6.35 o 
  12   5   5       23.15       42.39      7.58 o 
  13   5   5       38.48       33.86      7.68 o 
  14   5   5       27.36       41.06      8.19 o 
  -9   6   5       21.74       30.36     22.39 o 
  -8   6   5        0.95        1.06     20.27 o 
  -7   6   5        1.44       10.77      8.11 o 
  -6   6   5        2.82        5.96      7.45 o 
  -5   6   5     1556.91     1455.68     41.43 o 
  -4   6   5      172.15      167.77     16.89 o 
  -3   6   5       84.59       74.59      8.20 o 
  -2   6   5       73.00       68.22      6.80 o 
  -1   6   5      513.48      522.09     17.46 o 
   0   6   5       72.17       90.15      7.52 o 
   1   6   5       16.08        6.23      2.62 o 
   2   6   5      600.41      630.78     19.83 o 
   3   6   5      501.41      671.45     15.64 o 
   4   6   5     1416.01     1158.62     24.85 o 
   5   6   5      115.98       87.83      4.60 o 
   6   6   5       61.57       40.03      5.38 o 
   7   6   5      140.96      143.49      8.75 o 
   8   6   5       50.01       39.95      6.22 o 
   9   6   5      493.91      516.47     17.59 o 
  10   6   5       41.35       46.93      7.21 o 
  11   6   5       34.25       46.02      7.48 o 
  12   6   5       27.15       27.47      7.41 o 
  13   6   5        5.38        2.78      6.79 o 
  14   6   5       61.77       85.83      9.73 o 
  -8   7   5        8.15        0.00     20.98 o 
  -7   7   5       44.76       62.35      9.89 o 
  -6   7   5      332.88      331.50     16.06 o 
  -5   7   5      428.14      443.83     18.08 o 
  -4   7   5      389.37      362.58     15.83 o 
  -3   7   5        3.02        0.00     13.82 o 
  -2   7   5       22.07        1.71     19.72 o 
  -1   7   5      321.32      367.28     14.71 o 
   0   7   5       96.94      116.17      9.83 o 
   1   7   5      323.21      270.04     11.42 o 
   2   7   5      226.60      261.22     12.00 o 
   3   7   5     1479.12     1435.17     30.78 o 
   4   7   5     1594.63     1471.50     31.29 o 
   5   7   5       63.97       59.45      5.98 o 
   6   7   5      449.71      479.78     15.79 o 
   7   7   5        8.39        2.34      5.07 o 
   8   7   5       54.98       40.98      6.68 o 
   9   7   5      213.02      212.20     13.72 o 
  10   7   5      167.34      169.89     10.62 o 
  11   7   5      297.29      259.33     24.54 o 
  12   7   5        0.07        0.00      6.53 o 
  13   7   5       44.28       46.13      7.88 o 
  14   7   5        1.36        0.00      6.72 o 
  -7   8   5       39.25       41.25      9.91 o 
  -6   8   5       51.99       50.79      9.38 o 
  -5   8   5       28.79       24.04      8.09 o 
  -4   8   5       51.90       63.91      8.57 o 
  -3   8   5       63.58       63.62      8.12 o 
  -2   8   5       93.06       92.97      8.70 o 
  -1   8   5      109.36      110.63      9.76 o 
   0   8   5      846.88      846.95     26.46 o 
   1   8   5       38.29       63.34     10.44 o 
   2   8   5       39.67       35.81      6.45 o 
   3   8   5      235.96      201.08      8.20 o 
   4   8   5        0.73        0.00      4.08 o 
   5   8   5     1003.31     1016.13     27.70 o 
   6   8   5        0.38        6.46      5.29 o 
   7   8   5        6.68        2.61      5.61 o 
   8   8   5       20.15       11.88      5.77 o 
   9   8   5        0.77        0.00      5.62 o 
  10   8   5      236.06      256.40     18.08 o 
  11   8   5        0.65        5.70      7.79 o 
  12   8   5        6.15        4.71      9.20 o 
  13   8   5        0.26        0.00      6.58 o 
  -6   9   5       54.29       66.10     15.38 o 
  -5   9   5       91.48      114.48     11.68 o 
  -4   9   5       35.56        5.80     23.96 o 
  -3   9   5       28.55       26.80      7.48 o 
  -2   9   5      183.38      156.80     11.03 o 
  -1   9   5      315.07      360.71     15.89 o 
   0   9   5        1.30        0.00      6.07 o 
   1   9   5      212.29      174.57     11.31 o 
   2   9   5      152.65      155.22     19.11 o 
   3   9   5       98.60       87.90      8.14 o 
   4   9   5     2090.70     2038.21     69.14 o 
   5   9   5        3.65       11.20      5.74 o 
   6   9   5       41.73       44.97      9.99 o 
   7   9   5       66.10       39.20      6.57 o 
   8   9   5       16.69        5.47      5.95 o 
   9   9   5      269.21      276.59     12.82 o 
  10   9   5        4.91        0.95      5.99 o 
  11   9   5        0.47        0.00      6.14 o 
  12   9   5       20.51       20.77     10.49 o 
  13   9   5       66.48       64.65      8.88 o 
  -5  10   5        4.19        6.40      8.14 o 
  -4  10   5       40.90       35.80      9.48 o 
  -3  10   5        3.33        0.00     24.64 o 
  -2  10   5       10.09        7.43      8.22 o 
  -1  10   5      257.38      258.32     18.89 o 
   0  10   5        8.20        0.00     23.05 o 
   1  10   5      261.34      239.25     28.90 o 
   2  10   5        0.61        0.00      6.20 o 
   3  10   5      459.07      470.93     21.38 o 
   4  10   5      270.62      252.36     15.53 o 
   5  10   5      275.63      244.85     14.68 o 
   6  10   5      202.27      230.88     11.41 o 
   7  10   5        1.67        0.00      5.77 o 
   8  10   5      568.83      473.41     19.69 o 
   9  10   5       35.30       41.89      7.04 o 
  10  10   5        0.33        0.00      8.75 o 
  11  10   5        0.93        0.00      6.40 o 
  12  10   5        6.39        5.66      6.91 o 
  -4  11   5        9.21        0.00     21.13 o 
  -3  11   5        1.60        0.00     25.42 o 
  -2  11   5       82.11       90.27     10.54 o 
  -1  11   5        7.20        3.67     26.15 o 
   1  11   5       49.90       25.36      9.25 o 
   2  11   5      104.03       75.80      9.53 o 
   3  11   5       40.02       31.77      8.12 o 
   4  11   5        3.84        0.00      6.86 o 
   6  11   5       51.12       61.22      9.03 o 
   7  11   5       82.54       84.12      9.99 o 
   8  11   5        2.80        3.05      8.78 o 
   9  11   5      108.37      107.30     19.69 o 
  10  11   5        1.05        0.00      5.96 o 
  11  11   5        1.48        0.00      9.96 o 
  12  11   5        6.17        0.00     11.20 o 
  -3  12   5       61.34       50.42     13.11 o 
  -2  12   5        5.68        0.00     15.05 o 
   0  12   5       24.69       27.48     13.29 o 
   1  12   5       35.94       29.65      8.47 o 
   2  12   5      215.39      217.97     14.47 o 
   3  12   5        1.53        0.30      7.51 o 
   4  12   5      234.97      191.54     14.17 o 
   5  12   5       17.12       19.16      8.42 o 
   7  12   5       11.88       13.06      7.77 o 
   8  12   5       30.87       28.54      8.57 o 
   9  12   5       81.25       81.51      8.83 o 
  10  12   5        7.56        7.72     11.80 o 
  11  12   5        3.38        3.45      7.20 o 
  -1  13   5        2.88        0.00      7.82 o 
   0  13   5        0.18        0.00      7.51 o 
   1  13   5        8.21       15.33      8.27 o 
   2  13   5       10.40        0.81      7.92 o 
   3  13   5      372.15      407.04     20.53 o 
   4  13   5        6.39        5.35      7.97 o 
   5  13   5       22.18       11.10      8.32 o 
   6  13   5        3.95        0.00      7.92 o 
   8  13   5       14.86       20.22      8.42 o 
   9  13   5        3.13        3.93      7.97 o 
   2  14   5       46.44       33.44      9.63 o 
   3  14   5       16.90        6.91      8.17 o 
   4  14   5      109.49      110.70     12.86 o 
   5  14   5        5.41        0.00      7.97 o 
   6  14   5        9.17        7.67      8.93 o 
   7  14   5       51.93       60.17     11.30 o 
  -1 -14   6        2.01        0.00      8.67 o 
  -6 -13   6       74.05       92.64     14.17 o 
  -5 -13   6       22.45       18.41     10.14 o 
  -4 -13   6       29.31       41.25     10.09 o 
  -1 -13   6       35.21       32.53      9.33 o 
   0 -13   6        9.12       11.55      8.83 o 
   1 -13   6        3.56        6.00      8.93 o 
   2 -13   6       40.29       68.95     19.11 o 
   3 -13   6       46.33       50.43     18.58 o 
  -7 -12   6       57.60       68.69     13.67 o 
  -6 -12   6      102.90      104.14     15.08 o 
  -5 -12   6       29.09       23.15     10.74 o 
  -4 -12   6        4.29        4.34      8.78 o 
  -3 -12   6       47.53       56.43      9.63 o 
  -2 -12   6      104.73      106.47      8.33 o 
  -1 -12   6       26.67       30.86      8.47 o 
   0 -12   6        3.21        6.15      7.92 o 
   1 -12   6       30.61       36.57      7.85 o 
   2 -12   6        9.57       29.60      7.90 o 
   3 -12   6      163.59      176.56     13.49 o 
   4 -12   6        1.71       14.28     17.02 o 
   5 -12   6        2.69       18.48      9.03 o 
  -8 -11   6       15.99       16.09     13.67 o 
  -7 -11   6        9.79       15.94     12.46 o 
  -6 -11   6        1.62        0.00      9.38 o 
  -5 -11   6        4.88        2.02     10.24 o 
  -4 -11   6       52.83       52.00     10.89 o 
  -3 -11   6      186.55      162.24     14.42 o 
  -2 -11   6        6.22        8.21      8.32 o 
   0 -11   6       11.95       10.04      4.20 o 
   1 -11   6        0.01        7.75      6.19 o 
   2 -11   6      282.41      310.16     14.59 o 
   3 -11   6       18.14       12.68      9.81 o 
   4 -11   6       14.62       18.27      8.27 o 
   5 -11   6       51.65       67.24     10.44 o 
   6 -11   6        2.16       14.80      9.63 o 
   7 -11   6       53.26       70.85     11.38 o 
  -9 -10   6        9.73       15.48     14.37 o 
  -8 -10   6       49.73       54.26     14.12 o 
  -7 -10   6        9.81       30.46     12.15 o 
  -6 -10   6      165.19      146.40     17.15 o 
  -5 -10   6        1.86        0.00     10.24 o 
  -4 -10   6      353.02      391.66     23.20 o 
  -3 -10   6      136.66      140.35     14.32 o 
  -2 -10   6      142.40      156.43     21.79 o 
  -1 -10   6       74.71       67.12      6.88 o 
   0 -10   6        0.13        0.00      2.69 o 
   1 -10   6      136.30      173.17     10.91 o 
   2 -10   6        0.38        0.00      5.60 o 
   3 -10   6       60.57       65.14     16.84 o 
   4 -10   6      487.02      459.59     18.67 o 
   5 -10   6       22.09       28.28      8.37 o 
   6 -10   6      164.34      184.71     13.87 o 
   7 -10   6       44.52       54.07     10.46 o 
   8 -10   6        4.13        5.88     11.35 o 
 -10  -9   6        1.85        2.87     12.91 o 
  -9  -9   6       51.90       62.84     17.15 o 
  -8  -9   6       35.35       56.48     15.79 o 
  -7  -9   6      841.17      878.48     43.62 o 
  -6  -9   6       44.73       43.22     13.62 o 
  -5  -9   6       21.59       36.31     12.05 o 
  -4  -9   6       43.49       68.29     11.25 o 
  -3  -9   6       37.60       68.61      9.43 o 
  -2  -9   6      806.34      759.16     32.29 o 
  -1  -9   6        0.07        6.19      4.50 o 
   0  -9   6      146.30       88.51      9.94 o 
   1  -9   6      281.96      304.30      9.74 o 
   2  -9   6       83.47       89.77      5.80 o 
   3  -9   6      135.53      131.51      6.60 o 
   4  -9   6       52.80       58.21      8.38 o 
   5  -9   6      114.08      150.49     12.10 o 
   6  -9   6       11.30       15.32      8.20 o 
   7  -9   6       21.85       17.79      8.66 o 
   8  -9   6        0.12        0.00      7.93 o 
   9  -9   6        5.09        5.31      8.25 o 
 -10  -8   6        0.33       12.56     15.08 o 
  -9  -8   6       23.22       26.02     13.57 o 
  -8  -8   6      371.72      412.48     29.60 o 
  -7  -8   6       68.51       92.95     16.79 o 
  -6  -8   6       65.03       72.42     13.72 o 
  -5  -8   6        2.91       13.67     10.74 o 
  -4  -8   6       21.18       20.78     11.40 o 
  -3  -8   6      274.02      322.07     17.73 o 
  -2  -8   6      122.85      133.48     13.90 o 
  -1  -8   6       50.82       66.42      4.91 o 
   0  -8   6     1066.90      999.18     46.57 o 
   1  -8   6      371.18      386.56     13.23 o 
   2  -8   6      931.03     1006.41     22.97 o 
   3  -8   6      163.21      184.00      7.47 o 
   4  -8   6      204.63      189.68      7.71 o 
   5  -8   6        1.82        2.73      6.67 o 
   6  -8   6       71.95       80.72      9.43 o 
   7  -8   6      303.28      291.74     15.45 o 
   8  -8   6        0.78        0.00      7.58 o 
   9  -8   6       23.28       36.25      9.08 o 
  10  -8   6        3.37        8.59     11.88 o 
 -11  -7   6       52.42       68.99     18.56 o 
 -10  -7   6        5.75       21.53     15.33 o 
  -9  -7   6      171.35      215.19     24.11 o 
  -8  -7   6       71.37       98.24     16.39 o 
  -7  -7   6      223.43      243.64     22.19 o 
  -6  -7   6      242.62      229.16     23.05 o 
  -5  -7   6       39.54       26.07     12.00 o 
  -4  -7   6      807.76      811.04     40.65 o 
  -3  -7   6      145.49      172.09     13.59 o 
  -2  -7   6       17.86       26.68      6.38 o 
  -1  -7   6       16.01       14.78      5.48 o 
   0  -7   6       49.86       74.76      8.29 o 
   1  -7   6     2750.34     2620.45    148.35 o 
   2  -7   6      254.59      294.12      9.05 o 
   3  -7   6        4.27        5.22      3.33 o 
   4  -7   6      634.11      600.24     18.05 o 
   5  -7   6        1.64        0.05      5.38 o 
   6  -7   6      162.46      164.44      7.45 o 
   7  -7   6       55.88       61.62      8.89 o 
   8  -7   6      122.00       99.23     11.42 o 
   9  -7   6       25.77       26.88      8.43 o 
  10  -7   6       25.20       40.17      9.01 o 
  11  -7   6        0.21        0.87      7.54 o 
 -11  -6   6       60.89       46.04     16.14 o 
 -10  -6   6      119.45      133.85     19.21 o 
  -9  -6   6       53.75       62.54     17.15 o 
  -8  -6   6       71.77       75.90     15.63 o 
  -7  -6   6       46.09       35.20     15.23 o 
  -6  -6   6      265.68      257.56     22.95 o 
  -5  -6   6      546.28      606.27     38.68 o 
  -4  -6   6      205.34      233.83     11.26 o 
  -3  -6   6       38.87       42.51      8.32 o 
  -2  -6   6      111.75      116.24      8.88 o 
  -1  -6   6      668.56      797.93     36.61 o 
   0  -6   6       32.55       27.68      3.50 o 
   1  -6   6      298.65      380.95     10.35 o 
   2  -6   6     1083.72      998.96     27.46 o 
   3  -6   6      432.69      381.86     10.65 o 
   4  -6   6      204.06      201.35     13.70 o 
   5  -6   6      953.56     1010.74     23.37 o 
   6  -6   6      125.76      117.28      6.34 o 
   7  -6   6        8.27        2.65      4.73 o 
   8  -6   6       10.10        0.00      6.73 o 
   9  -6   6       38.35       57.57      8.98 o 
  10  -6   6       71.10       90.69     10.24 o 
  11  -6   6       20.96       14.88      7.67 o 
 -11  -5   6        0.85       16.84     14.17 o 
 -10  -5   6      174.06      218.98     25.06 o 
  -9  -5   6      184.37      234.36     24.91 o 
  -8  -5   6      127.49      158.81     20.58 o 
  -7  -5   6       40.75       53.56     14.32 o 
  -6  -5   6       55.05       59.15      7.96 o 
  -5  -5   6      638.43      696.14     36.59 o 
  -4  -5   6      183.63      181.26     10.44 o 
  -3  -5   6      745.95      726.74     30.54 o 
  -2  -5   6       25.58       41.39      6.34 o 
  -1  -5   6     3510.05     3255.53    114.18 o 
   0  -5   6     1081.32     1226.23     26.35 o 
   1  -5   6      574.15      574.46     13.73 o 
   2  -5   6     1034.21     1158.90     31.16 o 
   3  -5   6       29.92       34.53      3.45 o 
   4  -5   6      649.75      652.16     15.81 o 
   5  -5   6       85.32       70.48      5.04 o 
   6  -5   6      633.82      641.11     16.13 o 
   7  -5   6       24.15       13.09      4.02 o 
   8  -5   6      112.93      118.46      7.10 o 
   9  -5   6       74.05       74.36      6.47 o 
  10  -5   6       29.66       27.88      7.69 o 
  11  -5   6       64.90       64.22      9.06 o 
  12  -5   6        0.26        3.15     10.04 o 
 -11  -4   6       27.99       68.08     18.11 o 
 -10  -4   6        4.40       33.29     14.83 o 
  -9  -4   6      306.71      422.77     31.42 o 
  -8  -4   6        0.04       26.88     15.33 o 
  -7  -4   6        2.74        7.70      8.15 o 
  -6  -4   6      181.75      221.85     13.74 o 
  -5  -4   6        0.48        0.63     10.69 o 
  -4  -4   6      967.10      920.13     28.59 o 
  -3  -4   6      311.02      308.01     23.74 o 
  -2  -4   6      648.45      621.77     14.57 o 
  -1  -4   6        5.19        0.00      2.74 o 
   0  -4   6     1093.11     1029.87     22.96 o 
   1  -4   6     4306.65     4315.08     86.68 o 
   2  -4   6      144.69      181.99      6.15 o 
   3  -4   6      643.21      682.91     15.75 o 
   4  -4   6       44.67       45.98      3.51 o 
   5  -4   6      744.90      688.72     16.37 o 
   6  -4   6      342.34      323.10      9.73 o 
   7  -4   6       21.73       14.42      5.04 o 
   8  -4   6       38.44       39.00      4.95 o 
   9  -4   6        0.56        0.00      4.26 o 
  10  -4   6       26.54       23.47      5.62 o 
  11  -4   6       12.62       17.21      7.38 o 
  12  -4   6        8.71        6.18     16.24 o 
 -11  -3   6        0.01       22.29     15.94 o 
 -10  -3   6       23.75       42.01     15.23 o 
  -9  -3   6       68.60      122.35     18.46 o 
  -8  -3   6       94.74      122.43     11.64 o 
  -7  -3   6       13.37        8.62      8.71 o 
  -6  -3   6      110.99      108.45     11.30 o 
  -5  -3   6      750.03      877.88     28.65 o 
  -4  -3   6      707.91      751.85     24.50 o 
  -3  -3   6      137.47      123.05      8.41 o 
  -2  -3   6        4.08       25.02      4.53 o 
  -1  -3   6      266.00      288.09     10.62 o 
   0  -3   6     1881.44     2041.07     41.61 o 
   1  -3   6       69.99      211.97     11.15 o 
   2  -3   6     1481.44     1404.26     29.35 o 
   3  -3   6      113.27       95.04      4.99 o 
   4  -3   6       19.86       17.41      2.67 o 
   5  -3   6      362.88      380.86     10.10 o 
   6  -3   6       82.03       70.01      5.21 o 
   7  -3   6      353.44      325.60      9.93 o 
   8  -3   6        1.88        3.28      4.07 o 
   9  -3   6      128.83      140.67      7.88 o 
  10  -3   6      183.10      145.75      8.29 o 
  11  -3   6        3.45        3.20      3.44 o 
  12  -3   6       38.30       31.33      7.87 o 
  13  -3   6        0.08        2.06      7.33 o 
 -11  -2   6        0.25       12.10     14.83 o 
 -10  -2   6       10.07       43.42     17.00 o 
  -9  -2   6       39.93       77.88     24.23 o 
  -8  -2   6       79.97       81.57     15.48 o 
  -7  -2   6       64.63       83.09     11.51 o 
  -6  -2   6      110.62      122.92     12.51 o 
  -5  -2   6       81.82      116.72     11.26 o 
  -4  -2   6     1160.21     1046.16     32.50 o 
  -3  -2   6      604.54      733.62     23.17 o 
  -2  -2   6      350.19      472.99     15.76 o 
  -1  -2   6     1445.89     1747.45     46.33 o 
   0  -2   6      880.74      756.22     16.12 o 
   1  -2   6     4911.25     4729.12     94.13 o 
   2  -2   6       14.52       21.04      2.39 o 
   3  -2   6      100.49      128.52      5.54 o 
   4  -2   6     1286.27     1161.82     24.51 o 
   5  -2   6       95.49       83.01      4.36 o 
   6  -2   6      108.23      111.72      5.24 o 
   7  -2   6        4.28        1.07      3.12 o 
   8  -2   6      273.46      217.27      8.03 o 
   9  -2   6      167.40      121.35      7.45 o 
  10  -2   6      587.35      606.85     16.42 o 
  11  -2   6        0.25        1.50      4.86 o 
  12  -2   6        1.91        2.03      6.03 o 
  13  -2   6       85.08       92.58      8.56 o 
 -10  -1   6       14.58        8.94      8.27 o 
  -9  -1   6        4.72        0.00      7.39 o 
  -8  -1   6        1.97        7.96      9.40 o 
  -7  -1   6      161.84      164.78     14.65 o 
  -6  -1   6        0.28        0.00     12.20 o 
  -5  -1   6      587.11      620.87     60.27 o 
  -4  -1   6       74.85       51.75      8.36 o 
  -3  -1   6     1270.88     1219.54     35.53 o 
  -2  -1   6      644.04      627.83     27.91 o 
  -1  -1   6      380.48      476.63     14.68 o 
   0  -1   6     1556.18     1587.18     41.65 o 
   1  -1   6     3878.30     4354.67     86.25 o 
   2  -1   6     2220.30     2211.56     44.49 o 
   3  -1   6      133.76      114.90      4.11 o 
   4  -1   6     2513.76     2662.82     53.72 o 
   5  -1   6      858.49      760.73     16.69 o 
   6  -1   6      547.65      505.38     12.11 o 
   7  -1   6        6.96       22.46      3.52 o 
   8  -1   6      407.46      361.29     10.54 o 
   9  -1   6       88.96      106.26      6.90 o 
  10  -1   6      634.65      639.60     20.71 o 
  11  -1   6      261.83      229.43      9.94 o 
  12  -1   6       25.13       32.15      6.25 o 
  13  -1   6       41.07       28.59      9.58 o 
  14  -1   6       38.16       29.16      8.32 o 
 -11   0   6        0.96        0.00     16.89 o 
 -10   0   6       26.35       36.76     17.20 o 
  -9   0   6       23.42       19.97     16.29 o 
  -8   0   6       12.59        3.56      9.63 o 
  -7   0   6        0.78        3.49     14.10 o 
  -6   0   6      449.35      519.35     30.11 o 
  -5   0   6       97.46       94.47     46.17 o 
  -4   0   6      573.47      496.57     14.92 o 
  -3   0   6     1409.42     1640.49     41.22 o 
  -2   0   6      459.90      591.57     27.44 o 
  -1   0   6     2471.35     2241.70     61.40 o 
   0   0   6      272.05      304.52      7.17 o 
   1   0   6     2704.40     2557.46     65.64 o 
   2   0   6        1.44       17.80      3.46 o 
   3   0   6      411.43      425.58     20.34 o 
   4   0   6     4389.95     4402.41     87.82 o 
   5   0   6       27.87       16.26      3.08 o 
   6   0   6      240.77      274.45      7.53 o 
   7   0   6      106.35       94.86      5.01 o 
   8   0   6        5.61        0.00      3.24 o 
   9   0   6      608.57      547.51     14.47 o 
  10   0   6       33.38       57.31      6.05 o 
  11   0   6      310.81      283.01     10.64 o 
  12   0   6       44.38       49.61      9.23 o 
  13   0   6        2.14        0.00      5.79 o 
  14   0   6       48.35       37.59     18.96 o 
 -10   1   6        1.31        2.72     17.60 o 
  -9   1   6      239.98      255.19     26.12 o 
  -8   1   6        6.75        8.07     16.34 o 
  -7   1   6        9.96        7.41     15.33 o 
  -4   1   6      297.45      266.91     10.63 o 
  -3   1   6       31.78       31.67      3.69 o 
  -2   1   6     1533.97     1785.28     36.85 o 
  -1   1   6       98.83      124.60      4.89 o 
   0   1   6      160.62      165.70      5.95 o 
   1   1   6      191.23      200.14      5.32 o 
   2   1   6        8.70        9.97      1.78 o 
   3   1   6     4678.73     4756.97    120.73 o 
   4   1   6     2230.77     2074.54     66.42 o 
   5   1   6     1477.02     1357.35     28.11 o 
   6   1   6        0.33        0.14      2.21 o 
   7   1   6       50.63       64.22      4.16 o 
   8   1   6     1062.71     1064.57     23.53 o 
   9   1   6       56.34       54.01      5.01 o 
  10   1   6      731.89      725.71     18.19 o 
  11   1   6       36.55       34.85      8.98 o 
  12   1   6        0.44        0.00      6.18 o 
  13   1   6       30.17       35.54      9.78 o 
  14   1   6        0.31        0.00      6.52 o 
 -10   2   6       81.27       95.06     21.99 o 
  -9   2   6       77.23       71.46     20.93 o 
  -8   2   6      242.46      240.11     25.52 o 
  -7   2   6        1.27       15.23     16.64 o 
  -6   2   6      122.00      161.03     22.19 o 
  -5   2   6      619.29      562.97     18.66 o 
  -4   2   6       95.77      120.66      8.79 o 
  -3   2   6      448.83      382.19     10.59 o 
  -2   2   6     3362.49     3422.38     69.09 o 
  -1   2   6     1941.81     1928.51     39.36 o 
   0   2   6       16.75        9.18      1.87 o 
   1   2   6       42.06       49.30      2.93 o 
   2   2   6        4.65        5.09      2.37 o 
   3   2   6      189.47      167.54      7.72 o 
   4   2   6     4927.86     5063.42    100.75 o 
   5   2   6      748.13      653.22     14.42 o 
   6   2   6      216.67      236.11      6.82 o 
   7   2   6     1099.53     1156.75     24.76 o 
   8   2   6       54.20       45.62      3.99 o 
   9   2   6      297.58      295.73      9.67 o 
  10   2   6       17.51        9.12      5.98 o 
  11   2   6       12.44        9.32      6.30 o 
  12   2   6      197.56      202.47     11.61 o 
  13   2   6        6.50        0.00      6.47 o 
  14   2   6       30.45       21.88      7.35 o 
 -10   3   6       16.33       47.00     21.48 o 
  -9   3   6       74.66       84.52     22.49 o 
  -8   3   6       80.88       67.38     20.27 o 
  -7   3   6       17.44       10.39     17.60 o 
  -6   3   6        2.53       29.45     18.36 o 
  -5   3   6      386.66      510.40     17.99 o 
  -4   3   6      630.28      609.99     15.62 o 
  -3   3   6      260.99      245.02      7.90 o 
  -2   3   6       20.53       18.38      3.08 o 
  -1   3   6     1096.62     1237.50     26.11 o 
   0   3   6      359.97      436.05     10.26 o 
   1   3   6      139.33      123.45      4.30 o 
   3   3   6        7.85        4.06      1.51 o 
   4   3   6     2407.60     2439.89     49.40 o 
   5   3   6      667.96      602.88     16.45 o 
   6   3   6      445.79      499.87     11.77 o 
   7   3   6      949.74     1061.77     22.87 o 
   8   3   6      359.58      357.83     11.61 o 
   9   3   6      152.54      178.26     10.06 o 
  10   3   6       72.47       96.50      8.44 o 
  11   3   6      361.80      378.11     15.05 o 
  12   3   6       98.23      106.97      8.94 o 
  13   3   6      135.40      133.79     10.41 o 
  14   3   6        3.46        6.42      7.37 o 
  -9   4   6        6.65       13.16     19.57 o 
  -8   4   6        0.35        0.00     18.71 o 
  -7   4   6       76.96       82.91     21.69 o 
  -6   4   6       37.40       70.71     20.22 o 
  -5   4   6       34.37       51.77      7.61 o 
  -4   4   6        2.45        1.82      6.71 o 
  -3   4   6      240.56      270.64     11.50 o 
  -2   4   6     1141.27     1141.82     24.73 o 
  -1   4   6        2.70        4.07      3.66 o 
   0   4   6     1767.18     1918.58     39.45 o 
   1   4   6      340.56      339.69     13.99 o 
   2   4   6      485.60      379.96     19.95 o 
   3   4   6      109.12       73.82      4.00 o 
   4   4   6      982.46     1140.89     23.98 o 
   5   4   6     2471.23     2860.71     57.93 o 
   6   4   6      105.02      112.67      4.68 o 
   7   4   6      800.12      856.42     22.65 o 
   8   4   6      273.64      291.57     11.86 o 
   9   4   6      898.54      861.62     24.58 o 
  10   4   6       16.33       14.30      6.13 o 
  11   4   6      103.28      120.56      9.57 o 
  12   4   6       97.00      106.52      9.28 o 
  13   4   6       56.27       49.12     10.77 o 
  14   4   6       28.42       17.52      7.42 o 
  -9   5   6       24.09        0.55     20.17 o 
  -8   5   6       16.48       32.78     20.58 o 
  -7   5   6       78.29       83.16     23.15 o 
  -6   5   6      349.29      292.97     14.73 o 
  -5   5   6      486.07      519.18     18.92 o 
  -4   5   6       49.78       50.43      7.06 o 
  -3   5   6       32.93       38.50      6.10 o 
  -2   5   6      234.95      213.23     10.33 o 
  -1   5   6      134.85      171.35      9.12 o 
   0   5   6      143.74      152.82      5.36 o 
   1   5   6        5.10       14.72      5.12 o 
   2   5   6     3818.49     4011.24     80.70 o 
   3   5   6        2.41       10.97      2.76 o 
   4   5   6      366.86      311.45      8.41 o 
   5   5   6       15.04        8.42      2.86 o 
   6   5   6       11.15        5.94      4.37 o 
   7   5   6      289.82      327.61     12.04 o 
   8   5   6      285.11      237.47     10.70 o 
   9   5   6      525.80      516.69     17.40 o 
  10   5   6       24.01       22.15      6.35 o 
  11   5   6        0.29        0.00      5.80 o 
  12   5   6      341.37      306.01     28.02 o 
  13   5   6       53.68       75.57      9.04 o 
  14   5   6        0.27        0.00     10.16 o 
  -8   6   6       58.87       68.84     23.35 o 
  -7   6   6        6.63       31.52     21.28 o 
  -6   6   6      142.38      163.13     21.08 o 
  -5   6   6       92.54       78.01      8.82 o 
  -4   6   6      199.23      178.76     11.52 o 
  -3   6   6       43.98       50.41      6.91 o 
  -2   6   6        1.90        0.00      9.53 o 
  -1   6   6       62.28       51.63      6.31 o 
   0   6   6       34.92       29.76      5.47 o 
   1   6   6      104.49      111.50      5.36 o 
   2   6   6       26.83       29.94      3.65 o 
   3   6   6       23.18       23.28      7.14 o 
   4   6   6      232.00      258.56      8.09 o 
   5   6   6      174.91      149.35      6.17 o 
   6   6   6      652.00      724.51     22.04 o 
   7   6   6      174.50      151.62      9.12 o 
   8   6   6      146.29      122.15      8.72 o 
   9   6   6      224.55      247.43     11.89 o 
  10   6   6      296.05      238.30     12.31 o 
  11   6   6      186.99      177.70     11.16 o 
  12   6   6        0.42        0.00      6.50 o 
  13   6   6       16.77        2.25     11.85 o 
  14   6   6       46.42       51.81      8.41 o 
  -8   7   6        0.08       11.75     22.24 o 
  -7   7   6       39.60       49.37     22.74 o 
  -6   7   6      114.54      103.31     26.73 o 
  -5   7   6      212.50      222.29     13.21 o 
  -4   7   6      100.48       98.02     12.00 o 
  -3   7   6       49.75       50.50      7.33 o 
  -2   7   6      632.02      698.77     35.38 o 
  -1   7   6       22.07       21.72      6.16 o 
   0   7   6       64.10       40.79      6.71 o 
   1   7   6        3.84        7.24      7.92 o 
   2   7   6      347.87      342.82     13.12 o 
   3   7   6      126.15      122.84      6.88 o 
   4   7   6      691.30      653.21     15.75 o 
   5   7   6      283.17      308.53     11.99 o 
   6   7   6       55.31       61.46      6.33 o 
   7   7   6      235.65      235.59     10.66 o 
   8   7   6      278.71      308.36     12.89 o 
   9   7   6       39.07       61.09      7.46 o 
  10   7   6      288.90      316.03     13.66 o 
  11   7   6       70.63       69.44      7.86 o 
  12   7   6      193.28      196.61     11.52 o 
  13   7   6        6.16       14.81      6.98 o 
  14   7   6        0.12        1.00     11.73 o 
  -7   8   6       10.31       20.83     23.00 o 
  -6   8   6      184.81      179.69     20.90 o 
  -5   8   6       52.73       39.79      8.59 o 
  -4   8   6        9.59        1.06      9.58 o 
  -3   8   6       16.10        9.91     11.50 o 
  -2   8   6      184.31      180.85     11.12 o 
  -1   8   6      461.27      421.18     18.69 o 
   0   8   6       84.20       68.04      7.91 o 
   1   8   6       53.85       32.13     11.45 o 
   2   8   6      137.16      113.26     10.99 o 
   3   8   6       48.23       64.75     12.56 o 
   4   8   6      104.58      107.75      6.64 o 
   5   8   6      181.97      163.75      9.46 o 
   6   8   6      136.70      119.42      9.00 o 
   7   8   6        5.52        0.00      5.49 o 
   8   8   6      197.37      230.04     11.13 o 
   9   8   6       24.55       24.29      6.51 o 
  10   8   6        3.68      153.41     17.55 o 
  11   8   6      399.73      373.48     15.17 o 
  12   8   6        1.22        0.00      9.53 o 
  13   8   6        8.29        7.54      6.96 o 
  -6   9   6        5.71        8.38      9.96 o 
  -5   9   6       12.82        5.83      7.98 o 
  -4   9   6       60.98       31.30      8.11 o 
  -3   9   6        3.70        0.00      6.71 o 
  -2   9   6        9.73       13.02      8.55 o 
  -1   9   6        7.73        0.00      7.04 o 
   0   9   6      164.81      112.52     20.73 o 
   1   9   6        0.42        0.00      8.88 o 
   2   9   6       30.54       29.44      6.88 o 
   3   9   6      284.37      278.66     12.83 o 
   4   9   6      525.35      536.80     22.69 o 
   5   9   6      226.53      220.75     11.09 o 
   6   9   6      190.39      183.67     10.38 o 
   7   9   6      505.72      467.93     16.44 o 
   8   9   6      180.78      149.85      9.74 o 
   9   9   6      210.68      189.14     11.07 o 
  10   9   6       10.52        7.37      9.99 o 
  11   9   6       55.94       57.76      8.21 o 
  12   9   6       27.84       27.75      7.27 o 
  13   9   6        1.51        0.00      6.40 o 
  -5  10   6      224.16      247.50     15.57 o 
  -4  10   6       32.47       36.02      8.59 o 
  -3  10   6       52.67       43.19     11.04 o 
  -2  10   6       66.94       54.69     17.63 o 
  -1  10   6        6.05       11.67      6.83 o 
   0  10   6      274.59      253.80     13.59 o 
   1  10   6       23.60       15.96      9.61 o 
   2  10   6      576.55      590.90     20.82 o 
   3  10   6      205.21      232.85     14.68 o 
   4  10   6      314.93      348.89     18.21 o 
   5  10   6       79.45       84.57      9.43 o 
   6  10   6      306.45      301.33     16.59 o 
   7  10   6      773.20      774.52     23.25 o 
   8  10   6      221.55      204.74     11.39 o 
   9  10   6       62.04       64.00      7.86 o 
  10  10   6       61.73       63.67     14.95 o 
  11  10   6        7.29        3.59      7.04 o 
  12  10   6       41.71       31.09      8.62 o 
  -4  11   6       17.86       19.91      8.84 o 
  -3  11   6        5.69        0.00     15.43 o 
  -2  11   6        4.00        0.00     23.30 o 
  -1  11   6        9.48        0.00     28.70 o 
   0  11   6        2.32        0.00     23.05 o 
   1  11   6      606.13      612.79     40.50 o 
   2  11   6       52.44       52.15      8.72 o 
   3  11   6        3.00        0.00      7.21 o 
   4  11   6       90.41      103.39     10.94 o 
   6  11   6      129.40      108.28     11.35 o 
   7  11   6        0.44        0.91      6.96 o 
   8  11   6       96.22       93.71      9.68 o 
   9  11   6        0.56        0.00      6.23 o 
  10  11   6        1.71        0.00      6.32 o 
  11  11   6       49.66       34.10      7.87 o 
  12  11   6        3.66        1.68      7.13 o 
  -2  12   6       71.70       89.47     20.27 o 
  -1  12   6       56.24       48.51     17.15 o 
   0  12   6       10.27        0.00      8.50 o 
   1  12   6       15.41       21.28      8.22 o 
   2  12   6       96.43      104.60     11.60 o 
   3  12   6       98.58      108.33     12.20 o 
   4  12   6        2.17        0.00      7.46 o 
   5  12   6      252.31      228.00     15.89 o 
   7  12   6       64.37       49.27      9.08 o 
   8  12   6        0.42        0.00      7.36 o 
   9  12   6        9.71       18.21      8.42 o 
  10  12   6       16.93       11.64      7.25 o 
  11  12   6        0.02        2.63      7.21 o 
   0  13   6        7.76        2.62      7.77 o 
   1  13   6        0.30        0.00      7.72 o 
   2  13   6       42.08       20.32      8.88 o 
   3  13   6        5.70        0.00      7.72 o 
   4  13   6       57.31       83.97     11.10 o 
   5  13   6      126.57      124.52     12.86 o 
   6  13   6       24.57       29.25      9.53 o 
   8  13   6       61.07       58.20     10.04 o 
   9  13   6        9.93        0.81      8.12 o 
   3  14   6       32.80       20.37      8.93 o 
   4  14   6        5.01        0.71      8.07 o 
   5  14   6       10.14       23.00      9.48 o 
   6  14   6        8.26        1.36      8.52 o 
  -5 -13   7       22.64       20.88     10.09 o 
  -4 -13   7      137.96      170.11     15.94 o 
  -3 -13   7        0.05        0.00      7.31 o 
   0 -13   7        1.10        3.48      9.28 o 
   1 -13   7       62.64       63.29     11.90 o 
   2 -13   7       19.30       22.50      8.77 o 
   3 -13   7        6.72       23.30      9.33 o 
  -6 -12   7       27.54       31.47     12.20 o 
  -5 -12   7      251.35      253.32     19.92 o 
  -4 -12   7       22.27       19.21      9.38 o 
  -3 -12   7       29.52       37.57      9.28 o 
  -2 -12   7        0.25        5.35      7.11 o 
  -1 -12   7        0.22        5.60      6.46 o 
   0 -12   7       33.54       28.29      8.07 o 
   1 -12   7        0.46        4.63      6.45 o 
   2 -12   7       69.52       63.19      9.28 o 
   3 -12   7        9.80       14.27      8.26 o 
   4 -12   7       29.42       41.55      9.60 o 
   5 -12   7       13.60       14.64      9.64 o 
  -8 -11   7        1.49        5.90     11.40 o 
  -7 -11   7        0.53        7.31     12.61 o 
  -6 -11   7       88.93       80.89     14.63 o 
  -5 -11   7       77.69       89.47     14.07 o 
  -4 -11   7       69.58       87.45     12.56 o 
  -3 -11   7        9.00        3.98      8.37 o 
  -2 -11   7        2.54        7.16      7.36 o 
  -1 -11   7        0.54        0.00      5.19 o 
   0 -11   7        3.27        0.50      3.11 o 
   1 -11   7        5.62        3.80      5.92 o 
   2 -11   7        9.69       14.65      6.89 o 
   3 -11   7       22.94       25.94     10.67 o 
   4 -11   7       79.42      111.28     11.22 o 
   5 -11   7       52.69       74.49     10.67 o 
   6 -11   7       15.65       14.08     10.31 o 
  -8 -10   7       13.31       28.29     13.06 o 
  -7 -10   7        2.08       17.35     11.60 o 
  -6 -10   7       64.54       88.76     14.07 o 
  -5 -10   7      215.69      234.56     18.86 o 
  -4 -10   7       17.01       13.62      9.13 o 
  -3 -10   7        0.49        0.00      8.02 o 
  -2 -10   7       91.51       83.57      9.78 o 
  -1 -10   7       83.97       94.78     14.66 o 
   0 -10   7       85.98      102.88      9.68 o 
   1 -10   7      281.57      250.20     17.62 o 
   2 -10   7        1.67        3.63      3.88 o 
   3 -10   7        2.67        6.09      6.60 o 
   4 -10   7        0.66        0.00      6.82 o 
   5 -10   7      431.78      446.91     19.30 o 
   6 -10   7       52.82       47.27      9.97 o 
   7 -10   7       52.29       51.33     10.31 o 
   8 -10   7       25.68       41.30     10.18 o 
  -9  -9   7        1.72       15.38     13.31 o 
  -8  -9   7      144.99      136.72     18.31 o 
  -7  -9   7        0.95       44.13     13.16 o 
  -6  -9   7      269.28      294.67     23.75 o 
  -5  -9   7      158.85      190.89     19.27 o 
  -4  -9   7       15.85       30.31     11.15 o 
  -3  -9   7       93.68      109.03     12.81 o 
  -2  -9   7      110.02       94.16      7.26 o 
  -1  -9   7     1504.91     1574.94     60.50 o 
   0  -9   7      136.83      119.03     17.77 o 
   1  -9   7       77.12       79.32      9.18 o 
   2  -9   7        3.12        0.32      3.80 o 
   3  -9   7        7.90       11.61      3.78 o 
   4  -9   7      493.72      543.18     21.13 o 
   5  -9   7       18.46       23.27      7.78 o 
   6  -9   7       38.88       35.64     11.52 o 
   7  -9   7        1.05        0.00      7.80 o 
   8  -9   7       21.18       27.33     17.10 o 
   9  -9   7       14.60       19.23     10.11 o 
 -10  -8   7        7.84       23.10     15.58 o 
  -9  -8   7       61.50       93.60     17.75 o 
  -8  -8   7        0.15       18.41     14.12 o 
  -7  -8   7      458.42      463.92     29.60 o 
  -6  -8   7       60.95       62.38     13.62 o 
  -5  -8   7       16.86       15.48     11.95 o 
  -4  -8   7        4.62       10.84     10.79 o 
  -3  -8   7      327.71      317.98     12.57 o 
  -2  -8   7       36.92       39.00      5.52 o 
  -1  -8   7      690.01      621.02     27.44 o 
   0  -8   7      819.27      861.21     29.01 o 
   1  -8   7      534.00      540.88     14.18 o 
   2  -8   7       97.65       82.66     11.02 o 
   3  -8   7      276.95      289.51      9.65 o 
   4  -8   7       42.97       51.30      4.74 o 
   5  -8   7        2.25        2.97      3.79 o 
   6  -8   7        5.78        0.00     10.04 o 
   7  -8   7        1.59        0.00      7.28 o 
   8  -8   7      317.70      328.87     19.14 o 
   9  -8   7       57.30       69.95     10.30 o 
  10  -8   7       26.45        9.35     10.36 o 
 -10  -7   7      102.14      145.35     21.13 o 
  -9  -7   7       11.52       30.26     15.68 o 
  -8  -7   7      135.57      136.37     19.62 o 
  -7  -7   7       62.52       72.42     14.98 o 
  -6  -7   7       73.95       98.04     16.74 o 
  -5  -7   7      646.86      693.19     35.76 o 
  -4  -7   7       18.93       31.27     11.15 o 
  -3  -7   7      277.77      267.65     11.67 o 
  -2  -7   7       99.01       66.50      6.64 o 
  -1  -7   7       64.61       74.00      6.34 o 
   0  -7   7     1126.55     1245.11     35.97 o 
   1  -7   7      361.92      350.60     10.34 o 
   2  -7   7       95.06      101.33      6.79 o 
   3  -7   7      176.02      184.67      9.97 o 
   4  -7   7      227.06      259.92      9.05 o 
   5  -7   7       65.94       68.82      9.65 o 
   6  -7   7        2.79        1.67      3.69 o 
   7  -7   7      103.51      118.88     10.69 o 
   8  -7   7        1.31        3.02      7.45 o 
   9  -7   7      320.26      350.42     16.95 o 
  10  -7   7        2.88        4.02      7.38 o 
  11  -7   7        2.85        0.00      7.28 o 
 -10  -6   7       25.92       57.59     17.35 o 
  -9  -6   7      159.21      210.30     22.64 o 
  -8  -6   7       51.61       81.65     17.50 o 
  -7  -6   7        2.70        8.57     12.56 o 
  -6  -6   7      682.52      764.60     40.75 o 
  -5  -6   7      232.41      226.83     12.21 o 
  -4  -6   7      181.46      161.10     10.27 o 
  -3  -6   7      597.72      533.16     20.10 o 
  -2  -6   7       60.92       64.98     13.41 o 
  -1  -6   7      661.06      668.01     16.30 o 
   0  -6   7      292.39      297.63     11.70 o 
   1  -6   7        4.55        3.67      7.31 o 
   2  -6   7      298.01      243.94      9.05 o 
   3  -6   7       81.86       93.62      6.59 o 
   4  -6   7      613.17      715.28     17.59 o 
   5  -6   7      104.77       98.09      5.97 o 
   6  -6   7       35.85       42.05      4.58 o 
   7  -6   7       82.13       85.80      6.02 o 
   8  -6   7      133.37      142.88      8.69 o 
   9  -6   7       21.60       10.27      8.40 o 
  10  -6   7       82.16       75.39     14.25 o 
  11  -6   7        9.42        4.67     10.87 o 
 -10  -5   7       64.15       88.00     18.96 o 
  -9  -5   7        8.65       15.43     13.97 o 
  -8  -5   7       21.51       24.06     15.28 o 
  -7  -5   7      386.41      496.60     32.02 o 
  -6  -5   7      191.42      190.76     12.26 o 
  -5  -5   7       40.29       54.86      7.57 o 
  -4  -5   7        0.77        0.23      5.51 o 
  -3  -5   7      251.80      242.15     11.43 o 
  -2  -5   7      429.59      474.22     16.35 o 
  -1  -5   7       82.37       42.51      7.51 o 
   0  -5   7      105.85       79.82      6.23 o 
   1  -5   7      245.15      171.31     16.67 o 
   2  -5   7      434.66      458.89     13.36 o 
   3  -5   7      836.91      846.44     23.62 o 
   4  -5   7      752.83      722.55     17.40 o 
   5  -5   7       40.82       54.15      6.50 o 
   6  -5   7        2.62        0.00      3.35 o 
   7  -5   7       77.10       84.89      8.57 o 
   8  -5   7      107.92      108.08      6.69 o 
   9  -5   7       24.92       35.14     10.17 o 
  10  -5   7       10.83        1.65      6.98 o 
  11  -5   7        0.24        0.00      6.38 o 
  12  -5   7       50.84       42.64     16.44 o 
 -11  -4   7       50.11       76.15     18.41 o 
 -10  -4   7       40.41       82.00     17.30 o 
  -9  -4   7      162.50      267.84     26.93 o 
  -8  -4   7       80.62       94.56     17.45 o 
  -7  -4   7      377.70      350.29     16.95 o 
  -6  -4   7      126.14      171.24     12.63 o 
  -5  -4   7      417.46      451.11     18.21 o 
  -4  -4   7      154.66      112.55      9.59 o 
  -3  -4   7      564.01      552.75     19.13 o 
  -2  -4   7       96.33      140.53      8.57 o 
  -1  -4   7      371.80      365.11     12.84 o 
   0  -4   7      650.10      715.68     63.01 o 
   1  -4   7        7.87        0.00      3.87 o 
   2  -4   7     2006.53     1859.72     38.85 o 
   3  -4   7      207.81      307.33     10.45 o 
   4  -4   7     1816.32     2061.14     42.99 o 
   5  -4   7       23.61       30.52      3.71 o 
   6  -4   7        3.53        0.61      3.34 o 
   7  -4   7      618.60      605.41     15.53 o 
   8  -4   7      142.74      178.64      7.98 o 
   9  -4   7        3.93        0.00      4.21 o 
  10  -4   7        1.01        0.20      4.57 o 
  11  -4   7        3.12        0.00      5.04 o 
  12  -4   7       61.13       63.25      9.06 o 
 -11  -3   7       28.68       61.12     18.26 o 
 -10  -3   7        8.48       41.25     16.49 o 
  -9  -3   7      132.29      216.35     25.77 o 
  -8  -3   7       27.43       36.29      9.67 o 
  -7  -3   7       22.50       23.17      8.93 o 
  -6  -3   7     1229.64     1310.53     62.46 o 
  -5  -3   7       39.86       21.57      7.93 o 
  -4  -3   7      386.49      343.52     15.37 o 
  -3  -3   7      333.93      361.39     15.53 o 
  -2  -3   7      182.69      179.40      9.21 o 
  -1  -3   7       65.10       91.63      9.68 o 
   0  -3   7      166.76      166.46      5.70 o 
   1  -3   7     1894.26     2028.42     99.63 o 
   2  -3   7       84.53       51.16      4.56 o 
   3  -3   7     1173.06     1028.57     22.25 o 
   4  -3   7        0.40        0.84      2.33 o 
   5  -3   7       36.06       36.85      3.38 o 
   6  -3   7      934.86     1008.88     22.55 o 
   7  -3   7        5.03        5.95      3.53 o 
   8  -3   7      689.59      614.41     15.76 o 
   9  -3   7      111.27      138.37      7.31 o 
  10  -3   7       13.69       10.38      4.86 o 
  11  -3   7        0.08        0.00      4.90 o 
  12  -3   7        5.94        0.00      5.20 o 
  13  -3   7       61.78       42.26      8.71 o 
 -10  -2   7       16.72       49.78     16.84 o 
  -9  -2   7        6.90        5.50     13.26 o 
  -8  -2   7       87.20       97.57     12.38 o 
  -7  -2   7      171.32      186.44     14.71 o 
  -6  -2   7       65.80       55.80     10.49 o 
  -5  -2   7      254.25      206.61     35.63 o 
  -4  -2   7        3.39        0.00      8.22 o 
  -3  -2   7      266.78      289.01     13.10 o 
  -2  -2   7      130.77      121.26     15.84 o 
  -1  -2   7     2095.34     2020.26     53.41 o 
   0  -2   7     1104.84     1007.20     27.66 o 
   1  -2   7       10.65       29.75      2.78 o 
   2  -2   7      481.74      534.42     18.51 o 
   3  -2   7     1873.61     2096.33     42.74 o 
   4  -2   7     1582.24     1345.67     51.69 o 
   5  -2   7       23.52       20.36      2.84 o 
   6  -2   7      268.09      234.20      7.42 o 
   7  -2   7      633.24      625.18     15.14 o 
   8  -2   7       19.85       25.78      4.25 o 
   9  -2   7       14.87       13.12      4.55 o 
  10  -2   7        7.98       10.82      4.80 o 
  11  -2   7       75.30       71.35      8.26 o 
  12  -2   7       51.86       53.72      7.38 o 
  13  -2   7        3.64        0.00      5.36 o 
 -10  -1   7        0.09        0.00     14.68 o 
  -9  -1   7       25.80       17.65     12.43 o 
  -8  -1   7      147.38      152.41     19.92 o 
  -7  -1   7        4.77        0.00     13.21 o 
  -6  -1   7       16.21       17.21     19.42 o 
  -5  -1   7       58.18       43.94     19.14 o 
  -4  -1   7       61.29       43.89     21.26 o 
  -3  -1   7      243.69      261.47     13.24 o 
  -2  -1   7     1860.58     1853.09     63.80 o 
  -1  -1   7     1296.49     1211.44     45.62 o 
   0  -1   7      348.70      334.23     11.14 o 
   1  -1   7       72.83       59.69      3.15 o 
   2  -1   7     4339.39     4788.11     95.07 o 
   3  -1   7      139.02      112.21      8.90 o 
   4  -1   7     1727.89     1827.93     47.60 o 
   5  -1   7      249.22      323.21     10.52 o 
   6  -1   7       92.81      137.70      5.48 o 
   7  -1   7      215.59      153.07      6.10 o 
   8  -1   7      263.77      293.66      9.12 o 
   9  -1   7       48.88       56.55      5.22 o 
  10  -1   7        0.56        0.00      4.45 o 
  11  -1   7      174.20      166.72     10.53 o 
  12  -1   7        1.53        0.00      5.15 o 
  13  -1   7       32.03       36.22      7.05 o 
  14  -1   7        3.76        2.30      6.85 o 
 -10   0   7       11.58       13.16     17.30 o 
  -9   0   7       68.71       69.95     18.26 o 
  -8   0   7        0.79        0.00     25.17 o 
  -7   0   7       41.95       34.12     52.63 o 
  -5   0   7       69.43       20.65     24.96 o 
  -4   0   7      269.09      144.94     16.49 o 
  -3   0   7      544.25      739.18     34.29 o 
  -2   0   7      360.32      298.96     15.38 o 
  -1   0   7       18.78       35.49      4.35 o 
   0   0   7     1669.58     1455.24     38.64 o 
   1   0   7      683.44      543.29     11.97 o 
   2   0   7      436.76      425.14      9.78 o 
   3   0   7     4241.97     4277.44     85.16 o 
   4   0   7     1261.84     1196.49     31.72 o 
   5   0   7        3.02       13.91      9.71 o 
   6   0   7      102.57       77.73      4.21 o 
   7   0   7      258.23      202.01      6.77 o 
   8   0   7      173.74      165.14      6.89 o 
   9   0   7      381.22      404.15     11.57 o 
  10   0   7       75.77      104.86      7.14 o 
  11   0   7        8.41        0.57      4.95 o 
  12   0   7      165.88      147.25     10.34 o 
  13   0   7        0.26        0.00      6.21 o 
  14   0   7        0.48        2.31     10.04 o 
 -10   1   7       30.70       42.97     18.71 o 
  -9   1   7        1.71        0.00     16.09 o 
  -8   1   7      143.20      160.37     21.43 o 
  -7   1   7        5.02        0.00     14.57 o 
  -6   1   7      185.41      171.67     20.88 o 
  -5   1   7        0.69        0.00     13.52 o 
  -4   1   7       16.07        0.00      7.62 o 
  -3   1   7     1506.09     1622.62     34.58 o 
  -2   1   7       10.95       21.75      2.60 o 
  -1   1   7     1196.82     1170.19     24.50 o 
   0   1   7       35.57       44.93      7.56 o 
   1   1   7     1438.17     1207.41     25.09 o 
   2   1   7     2134.18     2068.27     41.81 o 
   3   1   7       52.64       51.17      3.18 o 
   4   1   7     1833.56     2065.88     42.04 o 
   5   1   7       26.81       15.65      2.37 o 
   6   1   7      819.46     1021.23     21.93 o 
   7   1   7     1396.60     1197.13     25.60 o 
   8   1   7      724.48      789.33     18.11 o 
   9   1   7      159.55      157.98      7.26 o 
  10   1   7        2.15        0.00      4.98 o 
  11   1   7      388.09      373.39     20.45 o 
  12   1   7       27.67       28.00      6.94 o 
  13   1   7        1.89        0.00      5.93 o 
  14   1   7        2.62        2.39      6.66 o 
 -10   2   7        0.08        0.00     18.26 o 
  -9   2   7       93.85       75.75     20.98 o 
  -8   2   7      111.50      122.35     21.79 o 
  -7   2   7      115.18      132.99     21.69 o 
  -6   2   7        0.70       10.94     15.63 o 
  -5   2   7       14.45        0.86     14.88 o 
  -4   2   7      757.38      809.43     27.08 o 
  -3   2   7      224.07      229.55      8.00 o 
  -2   2   7     3065.14     3237.95     65.61 o 
  -1   2   7      506.07      549.56     12.74 o 
   0   2   7       31.84       28.44      2.48 o 
   1   2   7      535.89      420.29      9.83 o 
   2   2   7       19.92       11.83      1.94 o 
   3   2   7     3827.38     3563.46     71.39 o 
   4   2   7      103.56       70.08      4.32 o 
   5   2   7       64.07       66.73      4.92 o 
   6   2   7      634.41      649.39     14.69 o 
   7   2   7        9.40        0.00      2.60 o 
   8   2   7      948.35      819.61     18.69 o 
   9   2   7       22.27       46.18      4.52 o 
  10   2   7      167.40      171.55     10.40 o 
  11   2   7      391.09      450.55     16.03 o 
  12   2   7      107.45      114.51      9.44 o 
  13   2   7        8.93        0.00      7.06 o 
  14   2   7       12.92       13.08      7.16 o 
  -9   3   7        3.49        9.43     19.37 o 
  -8   3   7       21.89        7.87     18.71 o 
  -7   3   7      285.03      287.41     28.14 o 
  -6   3   7      165.60      150.44     22.14 o 
  -5   3   7       40.19       57.74     18.46 o 
  -4   3   7      243.31      218.30     11.17 o 
  -3   3   7      856.78      903.72     20.53 o 
  -2   3   7     1049.51     1098.55     23.89 o 
  -1   3   7      305.24      322.35      8.55 o 
   0   3   7     2222.77     2368.53     48.21 o 
   1   3   7      313.40      231.96      6.51 o 
   2   3   7     1720.48     1348.87     27.90 o 
   3   3   7        2.53        1.25      0.70 o 
   4   3   7       20.45       18.96      2.54 o 
   5   3   7     1779.58     1902.95     39.06 o 
   6   3   7       66.73       96.90      4.56 o 
   7   3   7      920.91      938.68     20.63 o 
   8   3   7       86.98       86.99      5.01 o 
   9   3   7       33.45       39.79      8.02 o 
  10   3   7      136.52      145.19     10.03 o 
  11   3   7        0.13        0.00      5.72 o 
  12   3   7      185.64      167.22     10.67 o 
  13   3   7        0.01        0.00      6.53 o 
  14   3   7        2.56        2.93      6.89 o 
  -9   4   7        0.04        0.00     19.77 o 
  -8   4   7       40.27       49.63     20.63 o 
  -7   4   7       49.92       49.52     20.22 o 
  -6   4   7      597.29      557.93     37.42 o 
  -5   4   7       13.04       12.66     17.25 o 
  -4   4   7        0.29        0.00      7.36 o 
  -3   4   7      127.60      136.58      8.88 o 
  -2   4   7      111.13      131.56      8.06 o 
  -1   4   7      104.19      122.34      7.28 o 
   0   4   7       17.54       18.80      4.23 o 
   1   4   7     1952.20     2102.08     55.11 o 
   2   4   7      188.84      211.45      8.02 o 
   3   4   7      133.21      102.53      4.55 o 
   4   4   7      844.79      789.39     21.12 o 
   5   4   7      146.22      152.26      5.55 o 
   6   4   7      577.82      636.61     17.85 o 
   7   4   7      237.89      209.68      6.91 o 
   8   4   7      364.23      356.86     17.20 o 
   9   4   7      379.20      341.55     13.20 o 
  10   4   7       22.01       17.30      5.88 o 
  11   4   7      270.68      273.57     13.06 o 
  12   4   7        5.80        3.31      6.42 o 
  13   4   7       65.57       88.97      8.97 o 
  14   4   7        0.06        0.00      6.79 o 
  -8   5   7       15.19       17.00     20.17 o 
  -7   5   7       39.78       68.39     21.79 o 
  -6   5   7       48.41       40.70     20.22 o 
  -5   5   7      123.73       86.54     21.33 o 
  -4   5   7      462.41      441.03     16.60 o 
  -3   5   7       87.76      112.04      8.94 o 
  -2   5   7      343.10      340.26     13.25 o 
  -1   5   7      229.22      255.28     11.09 o 
   0   5   7       42.34       38.32      2.97 o 
   1   5   7       59.99       62.54      3.85 o 
   2   5   7       80.52       66.68      7.04 o 
   3   5   7     2054.42     2375.88     48.72 o 
   4   5   7      526.36      505.97     12.16 o 
   5   5   7      588.62      613.90     14.25 o 
   6   5   7      162.73      203.70      6.81 o 
   7   5   7     1457.15     1323.74     46.04 o 
   8   5   7       15.48       18.70      5.40 o 
   9   5   7       10.05       16.77      5.82 o 
  10   5   7      531.89      553.22     18.57 o 
  11   5   7       77.62       85.09      8.08 o 
  12   5   7       93.46      111.01     13.74 o 
  13   5   7        1.09        0.00      6.63 o 
  14   5   7        8.17        0.00      7.26 o 
  -8   6   7        0.59        0.00     19.97 o 
  -7   6   7       70.97       63.49     22.59 o 
  -6   6   7        9.91        0.00     19.37 o 
  -5   6   7       45.54       45.69     21.08 o 
  -4   6   7        0.57        0.00      5.67 o 
  -3   6   7      777.77      761.65     24.01 o 
  -2   6   7       78.97       94.13      8.70 o 
  -1   6   7       35.95       40.90      6.15 o 
   0   6   7        1.39        0.00      8.83 o 
   1   6   7      247.19      276.06     11.62 o 
   2   6   7     1672.42     1579.55     75.60 o 
   3   6   7       30.15       24.83      3.70 o 
   4   6   7        1.45        0.00      3.19 o 
   5   6   7      429.41      451.17     13.88 o 
   6   6   7      251.21      231.49     10.21 o 
   7   6   7        8.81        3.54      4.92 o 
   8   6   7      140.61      144.72      9.11 o 
   9   6   7        1.80        0.99      5.45 o 
  10   6   7      590.04      578.30     18.85 o 
  11   6   7      459.54      455.16     16.82 o 
  12   6   7       15.90       14.41      6.87 o 
  13   6   7        0.42        0.00      6.78 o 
  14   6   7        0.93        6.96      7.44 o 
  -7   7   7       15.06       20.07     21.38 o 
  -6   7   7        0.27        0.00     18.81 o 
  -5   7   7       33.23       38.25      8.15 o 
  -4   7   7       66.22       54.73      7.96 o 
  -3   7   7       92.10       77.34     17.85 o 
  -2   7   7       54.11       60.09      7.40 o 
  -1   7   7      498.50      585.33     20.80 o 
   0   7   7      223.72      226.79     11.24 o 
   1   7   7      141.12      123.77     15.48 o 
   2   7   7       62.73       91.00     11.37 o 
   3   7   7       12.70        7.27      4.08 o 
   4   7   7      725.21      721.42     17.17 o 
   5   7   7      274.42      264.30      9.29 o 
   6   7   7      293.12      254.67     11.09 o 
   7   7   7      802.88      799.36     23.18 o 
   8   7   7        8.08        3.93      6.63 o 
   9   7   7      153.99      170.66     10.35 o 
  10   7   7       55.68       47.20      7.31 o 
  11   7   7      361.71      332.06     14.35 o 
  12   7   7      147.29      163.97     12.46 o 
  13   7   7        3.75        7.78      6.65 o 
  14   7   7        1.38        0.00     11.80 o 
  -6   8   7       15.91        8.67     22.09 o 
  -5   8   7       19.26       16.43      7.75 o 
  -4   8   7      104.54       81.77      9.18 o 
  -3   8   7        1.18        0.00      6.81 o 
  -2   8   7       28.10       11.93     10.52 o 
  -1   8   7       38.79       44.28      7.32 o 
   0   8   7      599.34      646.51     38.66 o 
   1   8   7        4.89        0.00      7.44 o 
   2   8   7        2.74        6.98      9.30 o 
   3   8   7      248.75      258.92     20.12 o 
   4   8   7      103.50       97.49      7.96 o 
   5   8   7      412.67      450.32     17.88 o 
   6   8   7      309.19      263.67     12.01 o 
   7   8   7      114.27      111.18      8.66 o 
   8   8   7       23.57       15.35      6.02 o 
   9   8   7        2.65        0.00      5.83 o 
  10   8   7      197.97      170.29     10.76 o 
  11   8   7       26.83       37.88      7.27 o 
  12   8   7       43.26       41.29      9.18 o 
  13   8   7        3.97        0.00      6.60 o 
  -5   9   7        6.82        1.77     12.46 o 
  -4   9   7        0.10        0.00      8.50 o 
  -3   9   7       58.85       67.59      8.65 o 
  -2   9   7        0.02        0.00      8.93 o 
  -1   9   7       18.01       13.03     10.29 o 
   0   9   7       23.76       17.98      6.73 o 
   2   9   7        1.02        2.58      5.84 o 
   3   9   7       56.57       59.99      7.44 o 
   4   9   7      140.81      115.54     10.84 o 
   5   9   7       80.32       66.87      9.03 o 
   6   9   7      182.99      185.90     10.64 o 
   7   9   7       42.42       30.37      7.59 o 
   8   9   7      243.82      266.34     12.52 o 
   9   9   7      159.18      167.43     10.81 o 
  10   9   7       39.96       36.25      7.30 o 
  11   9   7       82.32       95.23     10.94 o 
  12   9   7        0.37        0.00      6.50 o 
  13   9   7        0.83        0.00      8.57 o 
  -4  10   7      164.99      192.00     13.43 o 
  -3  10   7        4.90        0.00     27.91 o 
  -2  10   7        5.35        0.00     21.33 o 
  -1  10   7        1.27        0.00     11.80 o 
   0  10   7        3.91        0.42      6.54 o 
   1  10   7      514.41      427.66     40.04 o 
   2  10   7      434.70      475.76     18.16 o 
   3  10   7        6.89        0.00      6.86 o 
   5  10   7      302.37      259.78     15.03 o 
   6  10   7       38.88       21.13      7.72 o 
   7  10   7      110.32      128.25      9.29 o 
   8  10   7      179.19      197.31     12.53 o 
   9  10   7       13.77        5.49      6.23 o 
  10  10   7      149.33      140.86     10.32 o 
  11  10   7        2.01        3.31      6.62 o 
  12  10   7        5.24        0.00     11.04 o 
  -3  11   7        0.54        0.00     21.13 o 
  -2  11   7        0.09        0.00     29.70 o 
  -1  11   7        0.54        0.00     18.08 o 
   0  11   7      198.75      197.09     28.95 o 
   1  11   7       26.13       39.44      8.32 o 
   2  11   7      151.37      141.41     12.41 o 
   3  11   7       19.07       12.36      7.82 o 
   4  11   7        2.33        0.00      7.36 o 
   6  11   7      433.26      396.80     19.72 o 
   7  11   7        6.34        0.66      7.31 o 
   8  11   7       19.95       28.90      8.52 o 
   9  11   7       85.05      101.60      9.39 o 
  10  11   7       42.89       42.70     10.67 o 
  11  11   7       22.04       18.68      9.20 o 
  -1  12   7       82.95       81.84     22.29 o 
   0  12   7      129.12       96.91     23.40 o 
   1  12   7        5.08        1.77      7.77 o 
   2  12   7       11.09        0.00      7.26 o 
   3  12   7        0.63        0.00      7.51 o 
   4  12   7       95.18      111.35     12.41 o 
   5  12   7       75.10       79.58     11.15 o 
   7  12   7        8.47        5.14      7.62 o 
   8  12   7       55.58       87.20     10.89 o 
   9  12   7       41.03       39.39      9.43 o 
  10  12   7       46.05       52.15     10.14 o 
   1  13   7       19.20        0.20      8.42 o 
   2  13   7        0.53        0.00      8.17 o 
   3  13   7       59.34       74.79     10.74 o 
   4  13   7       12.99       11.45      8.78 o 
   5  13   7      184.46      159.11     13.92 o 
   6  13   7       28.74       14.73      9.38 o 
   8  13   7       15.04       27.03      8.98 o 
   9  13   7       20.66       23.35      9.03 o 
  -3 -13   8      101.24      109.34     13.31 o 
  -2 -13   8        0.31        2.32      7.26 o 
   2 -13   8      116.58      124.67     12.33 o 
  -5 -12   8       73.25       72.67     12.96 o 
  -4 -12   8       79.02       73.98     12.15 o 
  -3 -12   8        0.61        4.54      8.42 o 
  -2 -12   8       28.00       38.88      9.03 o 
  -1 -12   8       10.67       14.52      7.11 o 
   1 -12   8       28.58       23.86     10.04 o 
   2 -12   8       17.34       11.92      7.61 o 
   3 -12   8      146.60      198.49     14.41 o 
   4 -12   8       22.58       32.99      9.52 o 
  -7 -11   8       17.99       29.75     11.90 o 
  -6 -11   8       43.00       56.28     13.67 o 
  -5 -11   8      125.35      146.76     17.10 o 
  -4 -11   8        1.27        0.00      9.13 o 
  -3 -11   8       19.98       11.70      8.98 o 
  -2 -11   8      256.75      252.26     17.00 o 
  -1 -11   8      126.07      136.27     12.31 o 
   0 -11   8        0.20        0.00      2.16 o 
   1 -11   8        0.55        0.07      3.88 o 
   2 -11   8        8.34        0.90      6.61 o 
   3 -11   8       54.25       48.68      8.61 o 
   4 -11   8      101.29      107.23     11.36 o 
   5 -11   8        1.60        0.00     14.60 o 
   6 -11   8        7.12        9.11      9.16 o 
  -8 -10   8       65.71       63.39     14.83 o 
  -7 -10   8        7.00       10.84     11.10 o 
  -6 -10   8       76.79      101.92     15.63 o 
  -5 -10   8        0.04        0.00      9.03 o 
  -4 -10   8       21.08       29.25      9.83 o 
  -3 -10   8       64.64       48.97      9.99 o 
  -2 -10   8       51.88       56.64      9.33 o 
  -1 -10   8      511.22      483.37     16.58 o 
   0 -10   8      355.73      277.95     11.48 o 
   1 -10   8       63.41       62.31      5.27 o 
   2 -10   8       35.79       34.24      4.46 o 
   3 -10   8       49.29       74.57      8.83 o 
   4 -10   8        1.23        0.00      9.91 o 
   5 -10   8       22.39        9.92      8.07 o 
   6 -10   8       56.85       63.27     10.51 o 
   7 -10   8        5.70       12.20      9.11 o 
  -8  -9   8       22.61       21.64     12.31 o 
  -7  -9   8      410.59      420.76     28.14 o 
  -6  -9   8       34.61       48.26     12.76 o 
  -5  -9   8       22.00       13.92     12.05 o 
  -4  -9   8      157.66      162.04     16.19 o 
  -3  -9   8       16.98       20.22      8.67 o 
  -2  -9   8        0.74        0.00      4.14 o 
  -1  -9   8        0.18        0.00      3.44 o 
   0  -9   8      265.21      250.33      9.84 o 
   1  -9   8       26.42       22.42      4.17 o 
   2  -9   8      107.67       99.97      7.14 o 
   3  -9   8      308.00      315.41     10.86 o 
   4  -9   8      548.38      503.54     14.45 o 
   5  -9   8       35.48       30.40      8.15 o 
   6  -9   8        8.41        3.69      7.58 o 
   7  -9   8       51.78       64.53     15.66 o 
   8  -9   8        4.81        6.21     14.20 o 
   9  -9   8       13.13       13.19      9.04 o 
  -9  -8   8       11.66       16.44     13.21 o 
  -8  -8   8       58.32       60.42     15.13 o 
  -7  -8   8       35.48       29.86     12.96 o 
  -6  -8   8      207.16      240.66     22.90 o 
  -5  -8   8       93.10      104.39     14.78 o 
  -4  -8   8      190.36      182.26     18.61 o 
  -3  -8   8       47.41       56.65      6.25 o 
  -2  -8   8      917.23      970.36     28.85 o 
  -1  -8   8      253.38       74.39      7.01 o 
   0  -8   8      122.78      136.57      6.87 o 
   1  -8   8       30.61       28.72      4.43 o 
   2  -8   8      738.40      765.81     19.03 o 
   3  -8   8      196.63      204.29      8.24 o 
   4  -8   8      108.18      109.90      6.60 o 
   5  -8   8      311.38      291.88     10.18 o 
   6  -8   8        0.29        0.00      6.88 o 
   7  -8   8       97.00       89.01     12.00 o 
   8  -8   8       66.27       68.58     13.31 o 
   9  -8   8       59.88       60.11     11.80 o 
  10  -8   8        1.43        0.00      7.65 o 
  -9  -7   8       40.41       55.37     17.00 o 
  -8  -7   8        2.55        0.40     13.52 o 
  -7  -7   8       67.04       62.08     15.03 o 
  -6  -7   8       41.00       64.35     15.68 o 
  -5  -7   8       41.56       21.48     11.45 o 
  -4  -7   8       14.68       10.64     11.90 o 
  -3  -7   8        3.82        3.62      7.14 o 
  -2  -7   8      533.98      468.46     21.23 o 
  -1  -7   8        4.90        0.00      4.29 o 
   0  -7   8      335.74      311.66     11.88 o 
   1  -7   8      489.65      413.70     34.82 o 
   2  -7   8      452.91      474.78     30.03 o 
   3  -7   8       36.37       47.67      5.19 o 
   4  -7   8       29.34       13.91     14.66 o 
   5  -7   8        0.89        0.00      5.49 o 
   6  -7   8      200.01      179.41      7.91 o 
   7  -7   8      129.84      138.06      7.24 o 
   8  -7   8      240.09      215.30     13.42 o 
   9  -7   8        5.00        0.00      7.02 o 
  10  -7   8       29.67       32.37      8.72 o 
 -10  -6   8      114.94      150.49     21.89 o 
  -9  -6   8        0.57       45.09     16.09 o 
  -8  -6   8       46.65       48.26     14.98 o 
  -7  -6   8      200.08      220.79     24.21 o 
  -6  -6   8      174.16      197.44     21.33 o 
  -5  -6   8       57.44       69.47      8.29 o 
  -4  -6   8      404.45      415.12     16.37 o 
  -3  -6   8      234.72      219.42     11.29 o 
  -2  -6   8      817.19      804.24     35.55 o 
  -1  -6   8      659.78      668.55     20.42 o 
   0  -6   8      252.33      280.30     11.04 o 
   1  -6   8        0.04        3.84      3.75 o 
   2  -6   8      554.26      557.82     17.09 o 
   3  -6   8       22.24       20.72      5.08 o 
   4  -6   8       28.87       21.19      7.76 o 
   5  -6   8      578.74      603.16     15.88 o 
   6  -6   8        2.25        0.00      7.62 o 
   7  -6   8      157.68      153.28      7.36 o 
   8  -6   8      127.29      113.58      6.88 o 
   9  -6   8       31.09       21.61      7.82 o 
  10  -6   8       59.07       63.18      9.36 o 
  11  -6   8        5.74        0.00      6.95 o 
 -10  -5   8       15.20       39.89     15.28 o 
  -9  -5   8       94.36      126.43     20.27 o 
  -8  -5   8       54.55       79.68     16.79 o 
  -7  -5   8        0.36        9.23     14.73 o 
  -6  -5   8      418.44      438.60     18.30 o 
  -5  -5   8       69.10       73.69      8.87 o 
  -4  -5   8       42.26       51.19      7.46 o 
  -3  -5   8      173.33      189.60     10.81 o 
  -2  -5   8      595.80      704.13     22.35 o 
  -1  -5   8      579.98      598.99     19.04 o 
   0  -5   8      497.39      456.57     14.82 o 
   1  -5   8      140.82      146.28      7.35 o 
   2  -5   8      116.85      134.11      8.91 o 
   3  -5   8      769.95      837.18     21.28 o 
   4  -5   8       14.99        4.81      5.76 o 
   5  -5   8      485.11      445.05     12.46 o 
   6  -5   8      639.64      654.90     16.71 o 
   7  -5   8      138.14      149.67      7.16 o 
   8  -5   8      323.53      290.10     10.11 o 
   9  -5   8       35.64       20.07      4.80 o 
  10  -5   8       12.90        9.72      5.06 o 
  11  -5   8       43.75       38.13      8.42 o 
  12  -5   8        0.76        0.00      6.71 o 
 -10  -4   8       27.88       58.80     17.55 o 
  -9  -4   8      107.31      176.16     23.05 o 
  -8  -4   8       84.05       73.58     16.84 o 
  -7  -4   8      203.81      250.44     15.20 o 
  -6  -4   8      387.87      414.41     18.68 o 
  -5  -4   8      218.83      202.56     13.05 o 
  -4  -4   8       77.63       19.92     14.17 o 
  -3  -4   8      521.27      609.62     20.76 o 
  -2  -4   8      323.51      374.15     14.53 o 
  -1  -4   8      516.04      619.66     19.27 o 
   0  -4   8      394.54      325.10     11.60 o 
   1  -4   8      878.97      730.20     16.82 o 
   2  -4   8      167.79      209.93      7.14 o 
   3  -4   8       34.74       21.25      3.27 o 
   4  -4   8       79.39       62.89      5.47 o 
   5  -4   8      188.94      176.17      6.84 o 
   6  -4   8      791.22      836.50     19.74 o 
   7  -4   8      809.69      806.67     19.40 o 
   8  -4   8       32.80       37.79      5.45 o 
   9  -4   8      110.38       89.77      6.51 o 
  10  -4   8        0.92        0.00      4.54 o 
  11  -4   8       13.82        0.00      5.10 o 
  12  -4   8       52.24       50.93      8.66 o 
 -10  -3   8        3.72       24.56     16.04 o 
  -9  -3   8        3.43        8.12     13.21 o 
  -8  -3   8      303.07      364.84     32.50 o 
  -7  -3   8      167.84      171.87     14.17 o 
  -6  -3   8        0.41        0.00     12.63 o 
  -5  -3   8      818.66      820.22     28.83 o 
  -4  -3   8       35.59       64.46     11.10 o 
  -3  -3   8      290.71      295.03     22.69 o 
  -2  -3   8        1.38        0.00      4.95 o 
  -1  -3   8       11.31       20.85      4.76 o 
   0  -3   8     2058.21     2030.30     41.40 o 
   1  -3   8       29.88       58.50      7.26 o 
   2  -3   8      829.48      883.36     19.30 o 
   3  -3   8     1553.73     1625.04     33.92 o 
   4  -3   8       99.97       62.35      8.35 o 
   5  -3   8      436.08      421.25     11.05 o 
   6  -3   8      116.84      120.45      5.92 o 
   7  -3   8      319.04      303.82      9.55 o 
   8  -3   8       43.97       40.67      4.74 o 
   9  -3   8       59.19       65.04      5.54 o 
  10  -3   8        4.31        5.48      4.58 o 
  11  -3   8       41.63       36.27      5.83 o 
  12  -3   8        6.03        0.14      8.55 o 
  13  -3   8       32.94       33.43      6.67 o 
 -10  -2   8       32.04       37.57     17.10 o 
  -9  -2   8        6.27       28.52     19.42 o 
  -8  -2   8      203.93      205.81     16.18 o 
  -7  -2   8      129.65      128.34     13.67 o 
  -6  -2   8      271.56      224.89     43.60 o 
  -5  -2   8      126.02      133.25     23.10 o 
  -4  -2   8      434.94      400.26     30.56 o 
  -3  -2   8      174.17      189.67     11.68 o 
  -2  -2   8      212.89      214.29     10.75 o 
  -1  -2   8      855.47      966.85     37.90 o 
   0  -2   8       33.57       25.54      3.85 o 
   1  -2   8      708.84      524.83     17.17 o 
   2  -2   8      507.20      696.89     15.40 o 
   3  -2   8      911.57      991.54     21.25 o 
   4  -2   8      221.67      234.44      7.07 o 
   5  -2   8       21.07       15.78      2.88 o 
   6  -2   8      860.93      843.10     19.02 o 
   7  -2   8      522.57      551.41     13.79 o 
   8  -2   8       15.98       23.01      4.57 o 
   9  -2   8      214.66      239.84      8.88 o 
  10  -2   8       37.03       26.76      4.91 o 
  11  -2   8       44.59       27.75      5.43 o 
  12  -2   8       29.13       20.05      7.09 o 
  13  -2   8        4.28        6.46      5.75 o 
 -10  -1   8       96.57      111.30     19.72 o 
  -9  -1   8        4.04       17.34      8.73 o 
  -8  -1   8       41.58       43.27     15.48 o 
  -6  -1   8        0.88        0.00     12.05 o 
  -5  -1   8        2.45        1.87     11.70 o 
  -4  -1   8      696.16      607.17     38.40 o 
  -3  -1   8     1390.55     1522.18     43.52 o 
  -2  -1   8       18.66       16.72      5.15 o 
  -1  -1   8       13.46       17.19      4.44 o 
   0  -1   8      905.69      751.97     21.56 o 
   1  -1   8      430.36      457.04     10.49 o 
   2  -1   8     2946.33     2957.93     66.12 o 
   3  -1   8      758.11      772.35     16.85 o 
   4  -1   8        0.70        4.72      2.23 o 
   5  -1   8     1942.17     2075.91     42.59 o 
   6  -1   8      108.34       87.98      4.67 o 
   7  -1   8       12.61       13.34      3.23 o 
   8  -1   8       56.44       54.81      4.45 o 
   9  -1   8       24.50       44.65      7.84 o 
  10  -1   8       46.58       64.51      5.61 o 
  11  -1   8       39.48       31.65      5.26 o 
  12  -1   8        0.38        0.00      5.07 o 
  13  -1   8        1.53        0.00      6.01 o 
 -10   0   8       76.88       64.60     19.57 o 
  -9   0   8       30.04       32.43     17.25 o 
  -8   0   8       87.80      106.41     19.16 o 
  -7   0   8      130.07      122.65     19.16 o 
  -6   0   8       83.02       74.89     16.09 o 
  -5   0   8       10.21        0.00     12.56 o 
  -4   0   8      231.68      138.99     17.40 o 
  -2   0   8      543.42      451.39     15.80 o 
  -1   0   8       42.79       84.55      6.66 o 
   0   0   8     1527.47     1497.10     40.01 o 
   1   0   8      956.80      973.70     20.57 o 
   2   0   8     1168.42     1381.50     28.49 o 
   3   0   8     1721.96     1820.63     37.14 o 
   4   0   8       39.37       65.16      4.49 o 
   5   0   8     1535.36     1515.46     31.49 o 
   6   0   8      505.00      483.14     11.76 o 
   7   0   8        0.51        0.00      2.73 o 
   8   0   8      110.28      102.88      5.70 o 
   9   0   8      161.96      164.80      7.34 o 
  10   0   8      137.82      144.20      7.50 o 
  11   0   8       42.56       39.07      5.46 o 
  12   0   8       21.26       12.67      6.13 o 
  13   0   8        7.11        9.72      6.39 o 
  14   0   8        3.49        0.00      6.66 o 
  -9   1   8       91.97       89.52     20.53 o 
  -8   1   8        2.66        0.00     15.38 o 
  -7   1   8        1.59        0.00     15.13 o 
  -6   1   8       31.62        9.44     35.66 o 
  -5   1   8      119.30      143.48     19.06 o 
  -4   1   8      160.52      158.72     19.64 o 
  -3   1   8      479.56      478.75     17.80 o 
  -2   1   8      380.32      339.42     13.29 o 
  -1   1   8      362.50      330.36      8.44 o 
   0   1   8      127.33      114.85      5.39 o 
   1   1   8      253.60      238.02      6.44 o 
   2   1   8     1879.46     1938.71     39.45 o 
   3   1   8     2121.49     2131.48     43.27 o 
   4   1   8        2.52        0.04      1.98 o 
   5   1   8        1.55       18.67      2.68 o 
   6   1   8      569.22      551.85     12.95 o 
   7   1   8       13.23       16.11      3.16 o 
   8   1   8       14.21       22.18      3.52 o 
   9   1   8        0.04        0.00      3.53 o 
  10   1   8      549.43      538.50     14.25 o 
  11   1   8      117.42      127.62      8.97 o 
  12   1   8       78.63       76.28      8.19 o 
  13   1   8        1.30        2.17      6.42 o 
  14   1   8        0.08        3.33      6.79 o 
  -9   2   8        1.08       10.64     18.16 o 
  -8   2   8       69.76       87.70     20.53 o 
  -7   2   8        9.94       14.88     16.79 o 
  -6   2   8        0.14        0.00     15.13 o 
  -5   2   8       11.61       20.17     15.63 o 
  -4   2   8       13.00        0.00      7.03 o 
  -3   2   8      810.92      876.90     27.20 o 
  -2   2   8        8.15        0.00      3.89 o 
  -1   2   8     1598.52     1398.35     29.23 o 
   0   2   8     1847.49     1983.21     40.56 o 
   1   2   8     1962.86     1907.45     39.21 o 
   2   2   8      391.38      435.38     22.79 o 
   3   2   8       13.01       10.23      2.27 o 
   4   2   8       55.74       64.32      4.57 o 
   5   2   8     1211.49     1118.75     28.25 o 
   6   2   8      549.90      548.85     12.93 o 
   7   2   8        0.47        0.00      2.73 o 
   8   2   8       81.13       98.14      5.26 o 
   9   2   8      320.64      340.43      9.99 o 
  10   2   8        4.74        0.81      4.01 o 
  11   2   8       96.05       79.06      7.83 o 
  12   2   8        0.10        0.00      5.60 o 
  13   2   8       10.67       11.73      6.44 o 
  14   2   8       63.84       83.34     18.11 o 
  -9   3   8       51.67       73.63     22.09 o 
  -8   3   8        9.73       10.14     18.46 o 
  -7   3   8        6.41       11.45     17.85 o 
  -6   3   8      191.55      197.85     24.96 o 
  -5   3   8      191.13      190.84     23.96 o 
  -4   3   8      155.82      173.34     21.79 o 
  -3   3   8       87.94       97.38     17.55 o 
  -2   3   8      381.36      402.80     10.57 o 
  -1   3   8      985.78     1124.15     24.20 o 
   0   3   8       18.73       18.29      2.60 o 
   1   3   8     3116.63     3328.19     79.64 o 
   2   3   8        5.04        0.00      2.11 o 
   3   3   8        7.74       18.54      3.60 o 
   4   3   8      902.91      926.52     23.62 o 
   5   3   8     1036.26      817.55     18.00 o 
   6   3   8      533.28      447.42     13.53 o 
   7   3   8       13.37       11.14      3.14 o 
   8   3   8      167.65      172.86      6.88 o 
   9   3   8      202.28      208.86     10.52 o 
  10   3   8      329.56      362.46     18.66 o 
  11   3   8       19.69       11.40      5.75 o 
  12   3   8        2.98        0.00      6.32 o 
  13   3   8       75.14       90.87     13.24 o 
  14   3   8        9.75        6.63      6.77 o 
  -8   4   8       11.64       21.74     20.32 o 
  -7   4   8       36.78       38.83     20.43 o 
  -6   4   8        3.04        7.51     17.50 o 
  -5   4   8      422.37      431.19     31.77 o 
  -4   4   8        9.29        1.92     15.68 o 
  -3   4   8       66.82       46.40     16.64 o 
  -2   4   8      165.68      190.45      9.48 o 
  -1   4   8       28.24       27.51      3.04 o 
   0   4   8      983.48      819.62     18.35 o 
   1   4   8      118.79      144.84      6.91 o 
   2   4   8      418.16      489.18     11.79 o 
   3   4   8     1949.09     2071.65     73.78 o 
   4   4   8      136.24      139.93      7.03 o 
   5   4   8     1845.40     1931.40     39.81 o 
   6   4   8      818.14      745.30     16.86 o 
   7   4   8        5.80        0.00      3.06 o 
   8   4   8      203.14      150.80      8.83 o 
   9   4   8      533.15      590.51     24.71 o 
  10   4   8       74.03       97.42      7.97 o 
  11   4   8        2.39        2.85      5.87 o 
  12   4   8       58.88       54.04      7.51 o 
  13   4   8       27.32       21.29      7.09 o 
  14   4   8       37.08       34.87      7.86 o 
  -8   5   8        8.41        0.30     19.47 o 
  -7   5   8        3.70        0.00     18.36 o 
  -6   5   8       18.25        6.86     18.61 o 
  -5   5   8      141.83      174.04     24.81 o 
  -4   5   8      157.18      155.89     23.15 o 
  -3   5   8      822.86      874.96     26.18 o 
  -2   5   8      153.38      132.99     12.36 o 
  -1   5   8      299.15      304.92     12.31 o 
   0   5   8      151.16      133.72      8.53 o 
   1   5   8      429.57      382.76     10.11 o 
   2   5   8     1049.79      995.50     28.04 o 
   3   5   8        6.96        0.00      2.86 o 
   4   5   8     1056.23     1216.97     25.98 o 
   5   5   8        0.85        2.98      2.85 o 
   6   5   8      114.94      104.57      5.44 o 
   7   5   8      219.01      271.67     10.83 o 
   8   5   8        8.97        6.40      6.81 o 
   9   5   8     1371.80     1407.79     37.26 o 
  10   5   8        0.86        0.66      5.46 o 
  11   5   8       74.29       75.19      8.04 o 
  12   5   8       19.64       24.87      9.18 o 
  13   5   8       33.27       28.02      7.24 o 
  14   5   8        2.78        0.00     11.60 o 
  -7   6   8        5.64        0.00     18.71 o 
  -6   6   8       48.32       17.65     19.77 o 
  -5   6   8        6.45       10.54     19.27 o 
  -4   6   8       74.59       63.29     20.93 o 
  -3   6   8        3.35        0.00      7.87 o 
  -2   6   8      524.10      574.55     19.39 o 
  -1   6   8       89.31       96.03      8.73 o 
   0   6   8       56.43       59.27      6.47 o 
   1   6   8       22.23       17.39      5.34 o 
   2   6   8       60.85       19.42      9.73 o 
   3   6   8      963.12      935.32     20.92 o 
   4   6   8      796.65      767.81     17.65 o 
   5   6   8      937.48     1030.41     22.70 o 
   6   6   8      147.30      160.25      8.79 o 
   7   6   8       74.84       56.35      6.36 o 
   8   6   8      179.84      163.72      9.92 o 
   9   6   8      122.16      128.75      8.88 o 
  10   6   8      384.79      375.26     14.39 o 
  11   6   8        4.51        2.89      6.27 o 
  12   6   8       25.06       28.39      7.35 o 
  13   6   8       17.15       29.49      7.63 o 
  14   6   8        5.74        0.00      7.25 o 
  -6   7   8        1.28        0.00     19.11 o 
  -5   7   8        0.33        0.00     18.56 o 
  -4   7   8       61.60       70.00     22.29 o 
  -3   7   8        0.61        0.00      5.49 o 
  -2   7   8      229.35      218.20     11.52 o 
  -1   7   8      235.43      243.56     12.13 o 
   0   7   8      218.53      205.79     11.83 o 
   1   7   8      187.48      157.46     10.06 o 
   2   7   8       41.45       54.57      7.67 o 
   3   7   8      358.45      362.76     13.49 o 
   4   7   8      386.57      444.52     14.91 o 
   5   7   8      473.85      544.04     13.92 o 
   6   7   8      829.78      833.03     23.64 o 
   7   7   8       84.59       75.27      7.19 o 
   8   7   8       32.78       42.05      6.57 o 
   9   7   8      321.40      316.90     13.30 o 
  10   7   8       22.05       13.01      6.19 o 
  11   7   8        8.46       19.79      9.18 o 
  12   7   8       40.60       61.65      7.91 o 
  13   7   8        0.48        0.00      6.36 o 
  14   7   8       22.89       11.34     12.18 o 
  -6   8   8       40.14       40.24     23.70 o 
  -5   8   8       29.99        0.00     21.23 o 
  -4   8   8        8.91        0.00     20.53 o 
  -3   8   8       70.58       71.73      8.27 o 
  -2   8   8        0.65        0.00      7.69 o 
  -1   8   8      689.94      666.97     38.78 o 
   0   8   8      465.93      537.63     39.61 o 
   1   8   8      118.67      142.18     20.40 o 
   2   8   8      149.52      168.30     10.18 o 
   3   8   8       16.04       19.62     11.75 o 
   4   8   8      417.48      439.89     15.25 o 
   5   8   8        6.68        8.61      5.26 o 
   6   8   8       64.25       73.24      7.06 o 
   7   8   8       18.75       20.22      6.03 o 
   8   8   8      316.62      325.11     13.34 o 
   9   8   8      239.03      236.80     11.83 o 
  10   8   8      107.58      147.69     10.28 o 
  11   8   8        6.01        1.04      9.81 o 
  12   8   8        1.09        0.00      6.47 o 
  13   8   8       40.62       36.93      8.10 o 
  -5   9   8        7.52        7.11     23.35 o 
  -4   9   8        0.21        0.00     22.14 o 
  -3   9   8        0.09        0.56      6.79 o 
  -2   9   8       60.17       51.30      8.93 o 
  -1   9   8       22.89       12.98     21.86 o 
   0   9   8      219.34      191.04     11.63 o 
   1   9   8       12.06        5.28      8.72 o 
   2   9   8       78.89       84.68      8.24 o 
   3   9   8      342.45      397.35     15.28 o 
   4   9   8        0.58        2.77      6.56 o 
   5   9   8      367.32      396.30     19.21 o 
   6   9   8       42.75       44.33      8.52 o 
   7   9   8       40.57       68.92      7.34 o 
   8   9   8      487.72      524.39     18.03 o 
   9   9   8      188.40      175.00     10.96 o 
  10   9   8       10.49       12.93      6.73 o 
  11   9   8       17.38       12.92      6.92 o 
  12   9   8        3.03        0.00      6.42 o 
  13   9   8        4.93        0.00      7.10 o 
  -4  10   8       39.56       23.20     26.98 o 
  -3  10   8       58.33       60.15      9.30 o 
  -2  10   8        1.19        0.00     24.06 o 
  -1  10   8        9.39        1.75     18.18 o 
   0  10   8       90.51       91.46      9.20 o 
   1  10   8       44.13       22.63     20.35 o 
   2  10   8      168.73      178.22     13.31 o 
   3  10   8       15.94       15.58      7.72 o 
   4  10   8        0.81        0.00      6.96 o 
   5  10   8      138.28      143.68     11.90 o 
   6  10   8       48.28       39.34      8.52 o 
   7  10   8       32.06       21.48      8.17 o 
   8  10   8       34.40       31.03      7.24 o 
   9  10   8      207.68      210.30     11.82 o 
  10  10   8       11.19        9.52      6.82 o 
  11  10   8        6.69        3.99      9.56 o 
  12  10   8       10.04       11.28      9.10 o 
  -2  11   8        0.20        0.00     19.29 o 
  -1  11   8       25.39       14.14     18.13 o 
   0  11   8       48.61       53.44      8.82 o 
   1  11   8       27.81       16.02      7.34 o 
   2  11   8       31.39       18.91      7.92 o 
   3  11   8       42.54       47.71      9.28 o 
   4  11   8       13.14        8.42      7.92 o 
   6  11   8        3.94        5.80      7.51 o 
   7  11   8       67.06       76.61     10.34 o 
   8  11   8       96.55      108.58     12.36 o 
   9  11   8       13.17       14.88      8.52 o 
  10  11   8       27.64       30.69      7.50 o 
  11  11   8       20.37       15.34      7.53 o 
  -1  12   8       31.18       29.39     29.12 o 
   0  12   8        5.59        0.00      7.28 o 
   1  12   8       15.25       13.06      8.27 o 
   2  12   8        3.09        1.66      7.77 o 
   3  12   8       82.32       72.27     10.44 o 
   4  12   8       55.08       50.18      9.83 o 
   5  12   8       66.15       78.27     11.15 o 
   7  12   8      142.19      178.33     13.97 o 
   8  12   8        2.07        0.00      7.72 o 
   9  12   8       66.73       74.84     11.10 o 
  10  12   8        0.75        0.00      7.87 o 
   2  13   8       35.42       16.19      9.03 o 
   3  13   8       31.59       33.23      9.38 o 
   4  13   8        2.66        0.00      7.87 o 
   5  13   8       40.86       41.76     10.14 o 
   6  13   8      182.86      193.71     15.94 o 
   8  13   8       94.15      120.84     13.01 o 
  -4 -12   9        1.54        5.65      9.38 o 
  -3 -12   9      206.79      183.62     15.13 o 
  -2 -12   9      153.84      172.43     14.88 o 
  -1 -12   9        0.45        6.86      7.11 o 
   0 -12   9       16.68       30.36      7.56 o 
   1 -12   9       37.29       40.70     11.20 o 
   2 -12   9      135.48      144.34     17.60 o 
   3 -12   9        3.23        9.14      8.40 o 
   4 -12   9       13.71       25.58      9.79 o 
  -6 -11   9        2.16        9.48     10.39 o 
  -5 -11   9       29.02       37.87     12.26 o 
  -4 -11   9       23.95       27.79      9.88 o 
  -3 -11   9       19.40       23.35      9.83 o 
  -2 -11   9      361.45      320.70     19.06 o 
  -1 -11   9        1.92       12.10      7.62 o 
   0 -11   9       27.92       10.26      5.06 o 
   1 -11   9      100.83      114.03     17.12 o 
   2 -11   9        0.97        2.31      6.31 o 
   3 -11   9       40.43       37.06     12.89 o 
   4 -11   9        3.89       10.19     14.20 o 
   5 -11   9       12.32       29.28     17.63 o 
   6 -11   9       21.32       25.61     10.00 o 
  -7 -10   9       22.06       27.13     13.87 o 
  -6 -10   9       36.13       47.00     12.71 o 
  -5 -10   9        8.09        5.19     10.94 o 
  -4 -10   9        0.47        8.22      9.13 o 
  -3 -10   9      162.62      200.72     17.15 o 
  -2 -10   9       69.39       68.49     10.14 o 
  -1 -10   9        0.37        0.00      4.07 o 
   0 -10   9      218.41      202.14     10.00 o 
   1 -10   9        1.23        0.00      4.36 o 
   2 -10   9      179.08      191.84     13.04 o 
   3 -10   9        3.26        2.85      5.12 o 
   4 -10   9        4.59        1.25      6.95 o 
   5 -10   9       16.31       18.03      8.62 o 
   6 -10   9       26.89       40.60      9.60 o 
   7 -10   9       52.76       65.09     11.02 o 
  -8  -9   9       63.89       64.40     16.19 o 
  -7  -9   9       12.80        4.39     11.40 o 
  -6  -9   9      100.69      122.55     17.40 o 
  -5  -9   9        3.13        9.43     10.34 o 
  -4  -9   9      119.94      130.47     16.74 o 
  -3  -9   9      245.52      193.56     16.29 o 
  -2  -9   9      213.55      200.74     10.11 o 
  -1  -9   9       12.88       12.46      7.01 o 
   0  -9   9      160.00      187.07      9.36 o 
   1  -9   9      237.49      235.76     10.45 o 
   2  -9   9       49.16       43.98      5.02 o 
   3  -9   9        8.64        6.85      3.26 o 
   4  -9   9       44.88       40.15      4.97 o 
   5  -9   9      124.35      117.91      9.22 o 
   6  -9   9      161.68      168.14     12.97 o 
   7  -9   9       25.84       25.55      8.79 o 
   8  -9   9       12.98       16.69      8.68 o 
  -8  -8   9        7.45       25.62     14.73 o 
  -7  -8   9       28.47       27.28     12.96 o 
  -6  -8   9       68.43       70.55     16.04 o 
  -5  -8   9        9.65        6.56     10.59 o 
  -4  -8   9      746.45      693.95     34.75 o 
  -3  -8   9       47.49       64.38      6.82 o 
  -2  -8   9        2.03        4.76      4.16 o 
  -1  -8   9      160.92      145.26      8.38 o 
   0  -8   9      119.01      126.36      7.77 o 
   1  -8   9      510.08      493.90     16.29 o 
   2  -8   9       41.53       21.45     11.00 o 
   3  -8   9        6.43        0.00      6.71 o 
   4  -8   9        6.01        0.00      3.58 o 
   5  -8   9      121.23      122.43      7.11 o 
   6  -8   9       93.76      108.42      6.83 o 
   7  -8   9       56.56       49.78      9.05 o 
   8  -8   9       93.89      111.13     11.52 o 
   9  -8   9        0.09        0.00      7.57 o 
  -9  -7   9        2.91       13.92     14.78 o 
  -8  -7   9       26.68       36.87     14.37 o 
  -7  -7   9        0.22       16.29     13.87 o 
  -6  -7   9        0.17        0.00     11.60 o 
  -5  -7   9       68.63       57.95     13.97 o 
  -4  -7   9        1.04        5.03      6.21 o 
  -3  -7   9        0.74        2.45      4.83 o 
  -2  -7   9        3.57        3.41      3.12 o 
  -1  -7   9        1.07        5.70      4.88 o 
   0  -7   9      330.47      361.94     13.34 o 
   1  -7   9      966.86      995.70     28.48 o 
   2  -7   9        0.75        3.27      5.98 o 
   3  -7   9      203.04      178.42      8.83 o 
   4  -7   9       75.18       85.59      6.92 o 
   5  -7   9       19.43       14.50      4.63 o 
   6  -7   9      440.38      411.00     12.67 o 
   7  -7   9        1.50        0.00      7.53 o 
   8  -7   9       12.52        1.82      5.55 o 
   9  -7   9      136.24      137.58     12.13 o 
  10  -7   9        5.43        6.33      7.75 o 
  -9  -6   9       96.68      116.55     20.12 o 
  -8  -6   9       23.78       37.42     14.63 o 
  -7  -6   9       70.11       88.00     18.41 o 
  -6  -6   9        0.35       10.94     11.95 o 
  -5  -6   9       72.75       87.52      9.52 o 
  -4  -6   9       25.63       25.03      7.51 o 
  -3  -6   9      402.56      393.87     15.62 o 
  -2  -6   9      112.99      141.76     15.84 o 
  -1  -6   9      313.83      326.67     12.87 o 
   0  -6   9      934.34      909.81     26.39 o 
   1  -6   9       80.80       80.45     14.74 o 
   2  -6   9      635.91      604.23     18.47 o 
   3  -6   9      151.32      159.56      7.81 o 
   4  -6   9      239.28      238.35      9.83 o 
   5  -6   9      540.79      530.78     23.33 o 
   6  -6   9      405.11      351.64     14.25 o 
   7  -6   9      190.44      168.59      7.88 o 
   8  -6   9       50.31       50.69      5.38 o 
   9  -6   9        0.15        0.00      5.87 o 
  10  -6   9       31.80       10.61      7.68 o 
  11  -6   9       10.38        1.12      7.37 o 
  -9  -5   9       31.54       75.80     17.35 o 
  -8  -5   9       49.21       62.33     17.65 o 
  -7  -5   9       43.89       61.73     16.24 o 
  -6  -5   9        4.53       20.10      7.56 o 
  -5  -5   9      136.60      125.34     14.83 o 
  -4  -5   9       58.85       43.61     11.12 o 
  -3  -5   9       51.97       91.49      9.06 o 
  -2  -5   9        8.00        0.66      5.57 o 
  -1  -5   9       33.62       31.79      5.84 o 
   0  -5   9      894.66      812.65     23.84 o 
   1  -5   9       76.36       87.66     12.04 o 
   2  -5   9       49.14       73.61      7.70 o 
   3  -5   9       28.38       14.60      6.16 o 
   4  -5   9        2.39        9.81      5.01 o 
   5  -5   9     1052.38     1055.31     24.47 o 
   6  -5   9      218.77      226.69      8.83 o 
   7  -5   9      201.40      224.25      8.68 o 
   8  -5   9       27.51       44.14      5.06 o 
   9  -5   9      234.22      226.28      9.28 o 
  10  -5   9       55.50       66.85      6.24 o 
  11  -5   9        0.09        0.00      6.03 o 
  12  -5   9       35.44       28.64      9.38 o 
  -9  -4   9       30.49       47.10     17.00 o 
  -8  -4   9       64.78      120.18     21.23 o 
  -7  -4   9        8.36       18.10      8.65 o 
  -6  -4   9      178.12      193.85     13.54 o 
  -5  -4   9       89.53       98.40     10.87 o 
  -4  -4   9      492.79      526.39     20.23 o 
  -3  -4   9       39.92       39.15      7.35 o 
  -2  -4   9      143.76      145.65     10.06 o 
  -1  -4   9      903.72      898.64     26.60 o 
   0  -4   9      793.56      816.05     23.94 o 
   1  -4   9     1338.10     1511.71     38.02 o 
   2  -4   9       90.03       66.90      4.72 o 
   3  -4   9        4.78        8.50      3.37 o 
   4  -4   9       56.47       71.79      5.02 o 
   5  -4   9       66.23       59.31      4.62 o 
   6  -4   9      649.76      668.35     16.59 o 
   7  -4   9       19.93       16.87      4.25 o 
   8  -4   9       35.83       35.99      4.79 o 
   9  -4   9      230.79      255.65      9.60 o 
  10  -4   9      127.44       98.56      6.93 o 
  11  -4   9        0.38        0.00      5.90 o 
  12  -4   9        7.39        0.00      5.29 o 
  -9  -3   9       13.15       24.06     14.63 o 
  -8  -3   9       54.57       49.75     10.87 o 
  -7  -3   9      127.23      110.46     19.90 o 
  -6  -3   9      470.71      427.10     38.03 o 
  -5  -3   9      539.68      520.76     38.58 o 
  -4  -3   9      350.03      314.00     15.84 o 
  -3  -3   9      121.68      110.93      9.74 o 
  -2  -3   9       72.11       78.47      7.35 o 
  -1  -3   9      776.31      781.30     31.60 o 
   0  -3   9       94.53      118.57      7.77 o 
   1  -3   9     1070.34     1144.48     31.96 o 
   2  -3   9      127.17      143.93     15.21 o 
   3  -3   9       41.81       38.72      3.49 o 
   4  -3   9        5.76        0.00      2.85 o 
   5  -3   9      535.86      583.85     17.40 o 
   6  -3   9       39.66       32.93      3.93 o 
   7  -3   9       14.44       12.92      3.80 o 
   8  -3   9      131.78      144.77      7.12 o 
   9  -3   9        6.31        5.28      3.86 o 
  10  -3   9      143.32      116.73      7.26 o 
  11  -3   9        2.25        0.00      4.59 o 
  12  -3   9       31.27       34.83      6.20 o 
  13  -3   9        9.23       11.17      5.95 o 
  -9  -2   9        7.42       18.82     21.38 o 
  -8  -2   9        1.58        4.00      9.52 o 
  -7  -2   9      237.06      225.36     39.87 o 
  -6  -2   9       62.58       47.16     10.86 o 
  -5  -2   9      431.88      344.08     54.90 o 
  -4  -2   9        7.95        4.66     15.91 o 
  -3  -2   9        1.10        0.00      6.77 o 
  -2  -2   9      142.27      160.94     10.07 o 
  -1  -2   9       26.54       18.58      7.44 o 
   0  -2   9     1316.87     1233.55     34.00 o 
   1  -2   9      204.54      218.08      7.17 o 
   2  -2   9        1.04        6.62      3.11 o 
   3  -2   9        1.53        0.00      2.37 o 
   4  -2   9      269.43      293.20      8.29 o 
   5  -2   9      255.82      300.79     10.37 o 
   6  -2   9     1094.13     1204.05     26.19 o 
   7  -2   9      138.70      127.24      6.10 o 
   8  -2   9        0.12        0.00      3.57 o 
   9  -2   9      346.67      337.81     10.58 o 
  10  -2   9       12.81        7.57      4.24 o 
  11  -2   9       23.56       21.44      5.25 o 
  12  -2   9        7.43        6.75      5.24 o 
  13  -2   9       14.33       15.28      6.10 o 
  -9  -1   9      107.70      123.86     19.82 o 
  -8  -1   9        7.82        8.36      5.34 o 
  -7  -1   9        0.16        0.00     12.66 o 
  -5  -1   9        0.14        0.00     11.75 o 
  -4  -1   9      212.75      176.59     17.32 o 
  -3  -1   9      126.10      161.42     12.02 o 
  -2  -1   9      457.13      434.25     22.01 o 
  -1  -1   9      628.47      556.18     17.89 o 
   0  -1   9        4.45        0.00      3.72 o 
   1  -1   9        4.85        2.20      2.01 o 
   2  -1   9        0.03        2.19      3.85 o 
   3  -1   9      327.69      369.67      9.33 o 
   4  -1   9     1338.25     1393.94     29.19 o 
   5  -1   9      881.31      908.83     25.21 o 
   6  -1   9      241.51      281.08      8.30 o 
   7  -1   9        1.42        0.00      3.01 o 
   8  -1   9       97.86       92.63      5.58 o 
   9  -1   9       60.16       58.39      5.03 o 
  10  -1   9      168.22      136.37      7.17 o 
  11  -1   9        7.99        6.35      4.72 o 
  12  -1   9        9.27        2.53      5.10 o 
  13  -1   9       48.36       60.74      7.92 o 
  -9   0   9       80.18       90.53     19.11 o 
  -8   0   9       49.28       45.19     17.05 o 
  -7   0   9        7.79        4.08     14.27 o 
  -5   0   9      590.77      615.07     33.84 o 
  -4   0   9       32.37       20.07      9.81 o 
  -3   0   9      223.56      206.72     18.16 o 
  -2   0   9      694.86      665.86     21.46 o 
  -1   0   9       13.40       17.61      4.86 o 
   0   0   9       38.96       59.66      5.71 o 
   1   0   9       22.37       23.20      2.37 o 
   2   0   9       28.47       35.54      2.76 o 
   3   0   9     1881.21     2093.77     42.56 o 
   4   0   9      810.34      896.51     19.44 o 
   5   0   9      504.72      464.93     14.17 o 
   6   0   9       86.56       86.27      4.81 o 
   7   0   9       65.20       88.33      4.95 o 
   8   0   9       52.94       88.29      5.24 o 
   9   0   9      119.30       89.99      5.74 o 
  10   0   9       33.04       31.51      4.48 o 
  11   0   9       11.82        5.37      4.38 o 
  12   0   9       43.37       66.22     10.79 o 
  13   0   9        0.07        0.00      5.82 o 
  14   0   9       54.26       54.81      9.10 o 
  -9   1   9        9.89        5.60     17.75 o 
  -8   1   9       93.54       88.71     19.67 o 
  -7   1   9        0.02        3.93     15.53 o 
  -6   1   9       11.89        4.09     15.18 o 
  -5   1   9      158.85      115.44     18.16 o 
  -4   1   9       79.11       72.83      9.87 o 
  -3   1   9      259.07      306.61     14.43 o 
  -2   1   9      291.79      323.41     13.31 o 
  -1   1   9     1766.54     1507.98    146.73 o 
   0   1   9       11.91        9.53      3.35 o 
   1   1   9      412.75      341.39     11.63 o 
   2   1   9      170.64      195.57      6.77 o 
   3   1   9        0.15        0.00      2.30 o 
   4   1   9     1752.65     1986.91     40.70 o 
   5   1   9       12.01       11.30      4.19 o 
   6   1   9       17.93       11.30      2.89 o 
   7   1   9      505.69      463.28     11.72 o 
   8   1   9      173.29      202.29      7.18 o 
   9   1   9        2.88        5.78      3.80 o 
  10   1   9       10.98       15.58      4.39 o 
  11   1   9        9.70        1.20      4.30 o 
  12   1   9        0.49        1.61      8.02 o 
  13   1   9       18.62       17.24      6.87 o 
  14   1   9        7.48       11.27      7.05 o 
  -8   2   9       12.69        4.39     17.20 o 
  -7   2   9      166.52      112.92     21.23 o 
  -6   2   9       12.80       11.85     16.24 o 
  -5   2   9        0.18        0.00     14.47 o 
  -4   2   9       29.19       28.65     15.13 o 
  -3   2   9      109.38      109.36     13.64 o 
  -2   2   9      275.04      272.28     11.82 o 
  -1   2   9      509.87      503.74     16.53 o 
   0   2   9      907.02      997.97     21.50 o 
   1   2   9      545.90      466.15     11.17 o 
   2   2   9      233.14      285.53      7.69 o 
   3   2   9      244.57      220.03      6.54 o 
   4   2   9      355.00      443.37     10.78 o 
   5   2   9      252.36      224.17      8.21 o 
   6   2   9      183.21      179.70      6.36 o 
   7   2   9      412.87      400.33     10.50 o 
   8   2   9     1008.45     1056.73     23.34 o 
   9   2   9      584.71      594.72     14.78 o 
  10   2   9        1.13        0.00      3.61 o 
  11   2   9        0.12        0.00      5.09 o 
  12   2   9       11.13       20.59      6.45 o 
  13   2   9        4.82        8.57      6.37 o 
  14   2   9        0.08        2.26      6.98 o 
  -8   3   9       33.46       27.23     19.27 o 
  -7   3   9       81.27       75.80     20.83 o 
  -6   3   9        0.50        7.31     16.84 o 
  -5   3   9       28.15       38.38     16.95 o 
  -4   3   9      148.70      137.83     20.22 o 
  -3   3   9        8.17        0.00     13.62 o 
  -2   3   9      167.30      148.35      8.50 o 
  -1   3   9      570.97      557.41     17.90 o 
   0   3   9      641.68      530.75     12.69 o 
   1   3   9      286.62      286.09      8.03 o 
   2   3   9      266.82      286.78      7.93 o 
   3   3   9      518.99      600.77     17.11 o 
   4   3   9      209.30      148.95     13.90 o 
   5   3   9       36.08       36.43      3.35 o 
   6   3   9       38.92       58.72      5.14 o 
   7   3   9      344.98      338.82      9.41 o 
   8   3   9       12.78       13.89      3.58 o 
   9   3   9      427.03      427.78     18.74 o 
  10   3   9      320.88      289.46     18.66 o 
  11   3   9       33.08       34.14      8.57 o 
  12   3   9       69.70       87.79      8.30 o 
  13   3   9       22.18       25.71      7.29 o 
  14   3   9       18.16       19.49      7.20 o 
  -8   4   9       20.15        8.37     18.86 o 
  -7   4   9        1.20        0.00     18.05 o 
  -6   4   9      143.50      127.69     23.20 o 
  -5   4   9       32.37       22.59     17.80 o 
  -4   4   9      177.67      226.19     24.61 o 
  -3   4   9       86.09      148.88     20.78 o 
  -2   4   9      212.72      235.42     23.45 o 
  -1   4   9       67.67       61.20      5.81 o 
   0   4   9      188.67      172.66      6.34 o 
   1   4   9      393.96      389.30     10.17 o 
   2   4   9      440.72      405.50     10.42 o 
   3   4   9      975.57      906.61     19.91 o 
   4   4   9      226.43      139.86      6.54 o 
   5   4   9        4.06        0.58      2.82 o 
   6   4   9        9.11       12.08      3.28 o 
   7   4   9      176.76      155.99      6.27 o 
   8   4   9      571.27      633.89     15.19 o 
   9   4   9       53.95       75.14      7.17 o 
  10   4   9       43.98       28.80      8.37 o 
  11   4   9       22.81       20.88      6.49 o 
  12   4   9        5.28        7.14      6.21 o 
  13   4   9      119.01      118.77      9.98 o 
  14   4   9        6.35        0.00      7.23 o 
  -7   5   9       10.51        8.93     19.11 o 
  -6   5   9        3.16        0.00     18.16 o 
  -5   5   9       74.57       71.06     20.63 o 
  -4   5   9       32.90       20.02     17.30 o 
  -3   5   9        5.44        0.00     15.08 o 
  -2   5   9      746.29      771.41     42.11 o 
  -1   5   9     1044.30     1048.68     29.60 o 
   0   5   9      137.65      122.57      9.91 o 
   1   5   9      505.07      515.24     12.83 o 
   2   5   9      370.72      339.63      9.45 o 
   3   5   9     1637.34     1754.99     63.24 o 
   4   5   9      167.66      145.41      6.24 o 
   5   5   9       43.62       30.99      5.44 o 
   6   5   9        9.44        1.87      3.17 o 
   7   5   9      303.79      296.05     11.36 o 
   8   5   9        0.96        5.44      5.21 o 
   9   5   9       62.72       71.26      9.43 o 
  10   5   9      342.63      334.19     19.95 o 
  11   5   9        7.61       14.82      6.56 o 
  12   5   9      162.04      178.50     11.32 o 
  13   5   9       21.34       12.04      7.20 o 
  14   5   9       10.65        3.70      6.98 o 
  -6   6   9       11.31        0.00     18.41 o 
  -5   6   9       58.67       30.36     19.77 o 
  -4   6   9      106.04       74.34     21.38 o 
  -3   6   9      158.62      188.06     25.12 o 
  -2   6   9        0.12        0.00     15.68 o 
  -1   6   9      770.95      724.34     22.62 o 
   0   6   9        4.31        2.55      5.70 o 
   1   6   9       89.52       62.23     10.09 o 
   2   6   9     1325.44     1581.15     65.56 o 
   3   6   9       10.49        2.27      3.28 o 
   4   6   9      795.20      740.86     17.28 o 
   5   6   9       16.22        8.90      5.26 o 
   6   6   9      272.72      249.52      8.19 o 
   7   6   9        0.57        0.00      4.95 o 
   8   6   9       12.30       13.47      7.77 o 
   9   6   9       34.37       36.90      6.63 o 
  10   6   9      201.01      159.60      9.91 o 
  11   6   9      264.40      270.02     16.06 o 
  12   6   9        9.86       10.06      6.42 o 
  13   6   9       32.13       18.06      6.97 o 
  14   6   9        0.43        0.89      7.04 o 
  -6   7   9       27.87       34.55     22.14 o 
  -5   7   9       13.08        6.20     19.62 o 
  -4   7   9       15.86        2.57     19.16 o 
  -3   7   9        6.03       10.64     19.11 o 
  -2   7   9      191.98      186.84     14.12 o 
  -1   7   9      110.10      120.88     13.36 o 
   0   7   9      463.94      456.37     22.32 o 
   1   7   9       25.46       18.06      6.03 o 
   2   7   9      304.28      261.89     17.63 o 
   3   7   9      522.99      585.12     18.51 o 
   4   7   9       27.77       34.56      4.66 o 
   5   7   9       48.93       42.99      4.80 o 
   6   7   9      614.79      548.90     23.50 o 
   7   7   9      224.12      244.38     11.04 o 
   8   7   9      131.09      126.84     10.59 o 
   9   7   9        3.84        0.80      5.72 o 
  10   7   9       20.28       26.10      6.54 o 
  11   7   9       80.82       80.92      8.53 o 
  12   7   9       65.83       80.46      8.70 o 
  13   7   9        8.92        0.00      6.33 o 
  -5   8   9       18.16        7.62     21.89 o 
  -4   8   9        0.91        0.00     20.53 o 
  -3   8   9       26.00       11.10     21.03 o 
  -2   8   9       63.92       70.23      8.03 o 
  -1   8   9      253.13      223.86     11.89 o 
   0   8   9      276.98      249.48     12.42 o 
   1   8   9        5.29        0.00      5.66 o 
   3   8   9      296.42      281.56     21.64 o 
   4   8   9      473.66      422.58     14.93 o 
   5   8   9       52.47       47.41      8.47 o 
   6   8   9       58.90       59.58      6.92 o 
   7   8   9      837.64      892.75     25.57 o 
   8   8   9       15.28       11.85      6.81 o 
   9   8   9       22.86       30.00      6.87 o 
  10   8   9       96.14       97.37      9.00 o 
  11   8   9        4.81        0.00      6.28 o 
  12   8   9       19.76       19.03      7.25 o 
  13   8   9       11.25       20.13      7.61 o 
  -4   9   9        1.71        0.00     22.85 o 
  -3   9   9       42.43       17.95     23.15 o 
  -2   9   9      112.42      120.23     10.25 o 
  -1   9   9       48.04       52.57      7.79 o 
   0   9   9       66.34       63.45      8.08 o 
   1   9   9      242.30      246.00     16.89 o 
   2   9   9      153.68      152.04      9.99 o 
   3   9   9      144.61      186.51     10.91 o 
   5   9   9        2.56        1.41      6.86 o 
   6   9   9        1.45       10.79      7.16 o 
   7   9   9      104.49       90.00      8.57 o 
   8   9   9      251.98      251.18     12.28 o 
   9   9   9       98.03       90.80      9.71 o 
  10   9   9        7.94        0.41      6.10 o 
  11   9   9       29.37       40.14      7.70 o 
  12   9   9       12.67       14.49      7.10 o 
  -3  10   9       40.26        7.72     25.42 o 
  -2  10   9       48.35       35.05      9.00 o 
  -1  10   9        0.07        0.00     13.16 o 
   0  10   9       33.47       41.92      7.97 o 
   1  10   9      169.12      192.22     17.47 o 
   2  10   9      141.25      128.94     15.05 o 
   3  10   9       30.02       20.73      7.92 o 
   4  10   9        7.58        0.00      7.41 o 
   5  10   9        0.77        0.00      6.91 o 
   6  10   9       44.50       66.42      9.58 o 
   7  10   9      361.79      376.12     19.57 o 
   8  10   9       22.65        8.47      7.97 o 
   9  10   9       33.08       31.85      7.25 o 
  10  10   9       15.66       18.50      7.19 o 
  11  10   9        0.01        0.00      6.70 o 
  12  10   9        6.11        3.31      7.07 o 
  -1  11   9       18.49        2.05     10.52 o 
   0  11   9      100.34       73.07     11.22 o 
   1  11   9       57.89       63.65     36.41 o 
   2  11   9       28.08       54.06      9.28 o 
   3  11   9        2.25        4.09      7.41 o 
   4  11   9        2.52        0.00      7.46 o 
   5  11   9       55.31       46.04      9.94 o 
   6  11   9       18.51       28.19      8.52 o 
   7  11   9       70.17      106.21     12.31 o 
   8  11   9       39.50       30.26      9.18 o 
   9  11   9        5.54        8.42      8.47 o 
  10  11   9       23.36       20.73      8.98 o 
  11  11   9       48.62       59.13      8.78 o 
   1  12   9       16.96       14.27      8.47 o 
   2  12   9        0.10        0.00      7.51 o 
   3  12   9       12.29        7.87      8.02 o 
   4  12   9        9.23        0.00      8.22 o 
   5  12   9        5.93        0.00      8.17 o 
   7  12   9      100.80      112.31     12.31 o 
   8  12   9       34.14       50.89     10.14 o 
   9  12   9        2.10        0.40      8.27 o 
   4  13   9        5.28        0.00      8.27 o 
   5  13   9        0.91        0.00      8.72 o 
   6  13   9       53.58       62.49     11.75 o 
  -2 -12  10      113.21       81.55     11.45 o 
  -1 -12  10       49.41       44.33      8.83 o 
   0 -12  10       23.33       27.33      7.97 o 
   1 -12  10       16.90       19.01      9.88 o 
   2 -12  10       63.04       57.80     12.76 o 
  -5 -11  10       41.66       45.59     12.81 o 
  -4 -11  10       85.91       95.82     13.77 o 
  -3 -11  10       27.49       33.39     10.14 o 
  -2 -11  10      140.64      159.21     14.98 o 
  -1 -11  10      398.22      366.19     20.78 o 
   0 -11  10       29.15       29.20      6.13 o 
   1 -11  10      111.19      110.41      8.47 o 
   2 -11  10       37.48       32.87      5.69 o 
   3 -11  10        0.03        0.00      9.23 o 
   4 -11  10       20.14       43.00     32.50 o 
   5 -11  10       13.05       28.90     29.86 o 
  -6 -10  10        6.41       13.57     11.95 o 
  -5 -10  10       12.18       27.84     12.10 o 
  -4 -10  10       42.87       38.23     10.74 o 
  -3 -10  10      126.46      111.40     13.52 o 
  -2 -10  10        0.35        9.33      7.82 o 
   0 -10  10       51.09       61.07      6.38 o 
   1 -10  10      144.56      139.87      8.81 o 
   2 -10  10        0.68        0.00      4.55 o 
   3 -10  10      110.06      104.48      7.65 o 
   4 -10  10        0.91        1.87      4.53 o 
   5 -10  10       45.78       48.48      9.42 o 
   6 -10  10        8.65        4.75      8.01 o 
   7 -10  10        1.07        9.29      8.98 o 
  -7  -9  10       18.64       19.47     13.11 o 
  -6  -9  10        0.02        0.00     10.34 o 
  -5  -9  10      100.56      117.31     16.39 o 
  -4  -9  10       28.77       25.47     11.50 o 
  -3  -9  10      174.56      163.70     16.79 o 
  -2  -9  10       16.09       18.14      5.37 o 
  -1  -9  10       25.85       18.79      5.29 o 
   0  -9  10      407.43      411.28     14.85 o 
   1  -9  10       18.17       18.66      5.09 o 
   2  -9  10        4.78        0.00      4.38 o 
   3  -9  10      216.28      224.64     11.75 o 
   4  -9  10       90.70       85.56      7.12 o 
   5  -9  10        9.45        0.00      4.83 o 
   6  -9  10       32.06       26.10      8.14 o 
   7  -9  10       23.13       26.26      8.70 o 
   8  -9  10       60.58       56.83     10.50 o 
  -7  -8  10        2.57        0.00     10.89 o 
  -6  -8  10       18.51       34.29     13.92 o 
  -5  -8  10      129.50      129.86     17.30 o 
  -4  -8  10      339.94      338.00     24.31 o 
  -3  -8  10      112.75      111.79      8.60 o 
  -2  -8  10       63.64       29.20      9.88 o 
  -1  -8  10      236.93      223.14     10.32 o 
   0  -8  10        0.53        0.00      4.20 o 
   1  -8  10       24.77       23.46      8.45 o 
   2  -8  10      360.23      354.38     12.97 o 
   3  -8  10        5.76        5.00      4.45 o 
   4  -8  10      276.28      264.62     10.94 o 
   5  -8  10      375.55      391.71     18.66 o 
   6  -8  10        0.86        0.00      5.83 o 
   7  -8  10       16.93       22.61      4.83 o 
   8  -8  10        6.50        0.00      7.55 o 
   9  -8  10      152.09      157.93     13.23 o 
  -8  -7  10       19.26       49.73     16.44 o 
  -7  -7  10       24.58       22.44     13.41 o 
  -6  -7  10       51.35       40.90     14.07 o 
  -5  -7  10      157.89      152.10     18.46 o 
  -4  -7  10       33.44       38.29      7.15 o 
  -3  -7  10       16.63       17.20     10.99 o 
  -2  -7  10        9.02        6.55      5.10 o 
  -1  -7  10      302.36      296.08     12.35 o 
   0  -7  10       79.53       82.29      6.82 o 
   1  -7  10      152.09      151.21      8.18 o 
   2  -7  10       11.71        6.43      4.22 o 
   3  -7  10      198.10      188.90      8.67 o 
   4  -7  10       51.37       59.70      6.53 o 
   5  -7  10       42.15       45.78      6.30 o 
   6  -7  10       42.80       33.47      6.66 o 
   7  -7  10       51.47       41.18      8.63 o 
   8  -7  10       50.84       38.23     13.43 o 
   9  -7  10        1.46        0.00      7.25 o 
  10  -7  10       29.67       16.56     16.74 o 
  -8  -6  10        3.59       14.47     14.88 o 
  -7  -6  10      141.98      148.83     20.43 o 
  -6  -6  10      131.46      149.88     20.63 o 
  -5  -6  10        7.03        1.78      7.29 o 
  -4  -6  10       78.87       83.74     12.99 o 
  -3  -6  10       13.64       10.62      6.61 o 
  -2  -6  10     1094.09     1129.96     33.53 o 
  -1  -6  10      387.20      385.99     14.33 o 
   0  -6  10       17.36       22.81      5.30 o 
   1  -6  10      128.11      123.49      7.95 o 
   2  -6  10       69.28       69.89      6.00 o 
   3  -6  10       20.33       29.37     15.33 o 
   4  -6  10      167.56      138.57      9.41 o 
   5  -6  10        0.85        0.00      3.82 o 
   6  -6  10      226.83      198.66     17.00 o 
   7  -6  10      343.83      362.84     11.79 o 
   8  -6  10       56.83       54.10      8.43 o 
   9  -6  10       21.32        4.67      7.07 o 
  10  -6  10        8.79        0.00      7.13 o 
  11  -6  10        3.21        0.00      8.50 o 
  -8  -5  10       10.46       21.18     15.23 o 
  -7  -5  10        7.47        2.02     12.81 o 
  -6  -5  10       57.83       53.68      9.21 o 
  -5  -5  10        0.50        0.00     10.62 o 
  -4  -5  10       45.28       63.00      8.35 o 
  -3  -5  10      305.56      381.79     16.28 o 
  -2  -5  10       91.26      101.82      9.03 o 
  -1  -5  10       85.10       74.01      7.09 o 
   0  -5  10      291.38      343.19     19.01 o 
   1  -5  10       94.96       71.78      7.67 o 
   2  -5  10        0.13        2.11      4.25 o 
   3  -5  10       74.73       40.99      8.00 o 
   4  -5  10       43.37       49.32     10.58 o 
   5  -5  10      161.68      173.54     12.10 o 
   6  -5  10      425.16      419.21     12.39 o 
   7  -5  10        7.85       13.95      4.26 o 
   8  -5  10      436.20      404.57     12.44 o 
   9  -5  10       65.94       60.38      8.19 o 
  10  -5  10        6.60        0.00      7.22 o 
  11  -5  10        0.71        0.00      4.92 o 
  -9  -4  10       15.12       53.36     17.85 o 
  -8  -4  10        3.75        4.99     13.57 o 
  -7  -4  10        2.08        0.00      8.18 o 
  -6  -4  10       94.99      129.55     12.27 o 
  -5  -4  10      365.49      394.38     18.33 o 
  -4  -4  10      160.58      132.59     11.44 o 
  -3  -4  10        7.52        1.93      6.41 o 
  -2  -4  10       59.99       74.49      7.67 o 
  -1  -4  10      476.60      489.15     16.99 o 
   0  -4  10      296.85      356.82     13.59 o 
   1  -4  10        0.35        0.00      5.04 o 
   2  -4  10       72.06       67.89      5.84 o 
   3  -4  10       13.55        5.09      3.67 o 
   4  -4  10      780.88      744.15     17.72 o 
   5  -4  10        5.32        3.36      3.81 o 
   6  -4  10        1.19        1.57      4.01 o 
   7  -4  10     1253.39     1249.27     28.20 o 
   8  -4  10        0.25        0.00      4.17 o 
   9  -4  10       17.36        5.55      4.32 o 
  10  -4  10        2.19        0.00      4.81 o 
  11  -4  10        2.04        0.00      4.82 o 
  12  -4  10      109.46      119.70      8.39 o 
  -9  -3  10        0.06       21.84     15.99 o 
  -8  -3  10       61.01       67.66     11.33 o 
  -7  -3  10        6.54        0.00     20.98 o 
  -6  -3  10       91.05       88.93     20.68 o 
  -5  -3  10       18.10        0.00     13.52 o 
  -4  -3  10      390.43      381.88     17.77 o 
  -3  -3  10       73.82       95.74      9.33 o 
  -2  -3  10      204.09      202.91     11.52 o 
  -1  -3  10     1299.76     1283.47     36.55 o 
   0  -3  10       16.58       20.39      5.77 o 
   1  -3  10      291.30      290.26     11.32 o 
   2  -3  10      438.52      591.96     22.95 o 
   3  -3  10       91.62       72.48      4.53 o 
   4  -3  10      163.37      219.20      7.49 o 
   5  -3  10      386.77      458.37     12.12 o 
   6  -3  10      642.91      660.33     16.16 o 
   7  -3  10      463.05      480.73     13.13 o 
   8  -3  10      227.88      216.53      8.21 o 
   9  -3  10       23.55       27.15      4.61 o 
  10  -3  10       28.42       21.55      4.95 o 
  11  -3  10      113.99      124.18      7.73 o 
  12  -3  10        3.16        0.00      5.17 o 
  -9  -2  10       20.33       24.71     15.23 o 
  -8  -2  10       85.74       50.99     11.45 o 
  -7  -2  10       85.88       48.30     33.18 o 
  -6  -2  10       41.93       12.80     25.67 o 
  -5  -2  10      312.61      282.75     49.68 o 
  -4  -2  10      108.35       96.56     17.37 o 
  -3  -2  10      108.09      126.69     10.94 o 
  -2  -2  10       20.78       17.51      6.36 o 
  -1  -2  10      194.51      166.53      9.48 o 
   0  -2  10      162.92      214.33      9.74 o 
   1  -2  10      300.23      363.08     12.88 o 
   2  -2  10       13.99       24.21      6.96 o 
   3  -2  10      373.06      407.65     12.31 o 
   4  -2  10       38.86       20.32      3.22 o 
   5  -2  10      138.65      126.94      5.80 o 
   6  -2  10      198.76      186.10      6.98 o 
   7  -2  10      118.77      127.76      6.79 o 
   8  -2  10       27.64       35.82      4.29 o 
   9  -2  10       15.71       10.68      4.02 o 
  10  -2  10      111.38       97.91      6.63 o 
  11  -2  10       13.56        9.24      4.97 o 
  12  -2  10       86.25       92.89      7.07 o 
  13  -2  10        1.15        0.00      6.72 o 
  -8  -1  10       46.43       25.62     15.68 o 
  -7  -1  10        8.94        7.32      6.51 o 
  -6  -1  10       35.86       10.21     32.60 o 
  -5  -1  10      333.65      335.07     23.96 o 
  -4  -1  10       11.31        0.00     13.19 o 
  -3  -1  10      166.27      173.46     13.59 o 
  -2  -1  10      358.28      318.07     14.12 o 
  -1  -1  10      630.79      691.31     21.64 o 
   0  -1  10       11.04       10.55      4.59 o 
   1  -1  10      373.99      421.20     13.94 o 
   2  -1  10      346.06      330.83     11.51 o 
   3  -1  10      135.52      128.87      5.33 o 
   4  -1  10     1514.50     1695.51     41.85 o 
   5  -1  10      202.10      149.35      6.86 o 
   6  -1  10        3.58        9.14      3.34 o 
   7  -1  10      535.31      564.09     13.94 o 
   8  -1  10       84.20       73.06      5.24 o 
   9  -1  10      120.01      122.03      7.39 o 
  10  -1  10       79.20       86.74      5.92 o 
  11  -1  10      136.63      141.70      7.76 o 
  12  -1  10       21.43       21.14      6.48 o 
  13  -1  10       15.26       20.48      9.48 o 
  -8   0  10       70.99       88.96     19.01 o 
  -7   0  10       28.53       22.95     15.73 o 
  -6   0  10       11.72        0.00     13.41 o 
  -5   0  10      283.80       90.32     18.00 o 
  -4   0  10      776.73      475.12     27.28 o 
  -3   0  10      542.95      567.21     30.36 o 
  -2   0  10      209.92      220.31     11.65 o 
  -1   0  10      133.33      142.82      8.67 o 
   0   0  10       11.03        0.00      4.26 o 
   1   0  10       65.75       80.63      8.72 o 
   2   0  10      653.72      652.15     14.66 o 
   3   0  10      750.61      836.86     20.91 o 
   4   0  10       30.68       29.04      3.26 o 
   5   0  10      145.35      171.62      6.33 o 
   6   0  10      347.50      402.31     10.59 o 
   7   0  10       45.20       57.51      4.27 o 
   8   0  10      280.43      271.80      8.77 o 
   9   0  10       35.80       51.41      4.76 o 
  10   0  10       16.54       25.31      4.85 o 
  11   0  10      243.08      261.78      9.71 o 
  12   0  10       19.40       12.50      6.34 o 
  13   0  10       29.84       31.82      9.88 o 
  -8   1  10        5.70       13.06     17.15 o 
  -7   1  10      145.99      134.20     20.93 o 
  -6   1  10       19.38       36.92     15.94 o 
  -5   1  10       29.81       41.00     15.63 o 
  -4   1  10      139.61      145.35     12.23 o 
  -3   1  10        1.31        0.00      6.44 o 
  -2   1  10      296.85      246.37     11.91 o 
  -1   1  10      212.61      103.23      8.47 o 
   0   1  10       25.01       38.16     11.70 o 
   1   1  10      399.80      413.68     13.77 o 
   2   1  10      500.38      520.93     12.22 o 
   3   1  10       29.79       28.10      3.16 o 
   4   1  10      871.48      880.89     19.31 o 
   5   1  10      197.71      190.47      6.54 o 
   6   1  10      272.83      345.46      9.50 o 
   7   1  10      528.48      514.30     12.77 o 
   8   1  10       14.12        6.65      3.60 o 
   9   1  10        0.17        0.00      3.46 o 
  10   1  10      284.50      286.92      9.37 o 
  11   1  10        0.29        7.78      4.17 o 
  12   1  10       86.53       81.86      8.12 o 
  13   1  10       12.50        8.36      6.23 o 
  14   1  10        0.16        0.00      6.49 o 
  -8   2  10       99.02      109.64     22.24 o 
  -7   2  10       22.90       25.17     17.70 o 
  -6   2  10      209.27      230.78     24.96 o 
  -5   2  10       35.56       42.92     16.44 o 
  -4   2  10        1.34        0.00     13.47 o 
  -3   2  10      168.67      150.21     10.19 o 
  -2   2  10      129.15      121.37      8.65 o 
  -1   2  10       74.58       64.44      6.92 o 
   0   2  10      426.30      405.06     13.99 o 
   1   2  10      178.45      156.29     19.65 o 
   2   2  10      241.95      284.91     10.09 o 
   3   2  10      704.86      742.64     16.57 o 
   4   2  10      278.81      262.29      7.63 o 
   5   2  10      226.20      193.21     15.65 o 
   6   2  10       31.37       45.83      4.67 o 
   7   2  10      462.60      576.39     14.07 o 
   8   2  10      144.82      142.29      6.40 o 
   9   2  10      115.56       94.53      5.55 o 
  10   2  10        0.09        0.22      4.25 o 
  11   2  10       25.93       34.39      6.73 o 
  12   2  10        7.70        0.00      7.87 o 
  13   2  10        1.15        4.37      6.22 o 
  14   2  10        7.26        2.44      6.54 o 
  -7   3  10       37.33       36.06     19.32 o 
  -6   3  10      164.80      127.29     22.19 o 
  -5   3  10       10.66        0.45     15.79 o 
  -4   3  10      158.36      183.93     21.94 o 
  -3   3  10        2.12        2.12     13.36 o 
  -2   3  10       63.31       36.66     14.37 o 
  -1   3  10        3.56        0.72      4.10 o 
   0   3  10        3.78        2.95      3.60 o 
   1   3  10      508.23      570.94     17.79 o 
   2   3  10       27.83       35.09      3.54 o 
   3   3  10       52.58       34.12      8.08 o 
   4   3  10       33.16       14.07      3.16 o 
   5   3  10      154.84       55.48      6.66 o 
   6   3  10      920.22     1011.01     22.21 o 
   7   3  10       62.28       61.41      4.71 o 
   8   3  10      206.19      233.91      7.86 o 
   9   3  10       12.67       23.33      4.05 o 
  10   3  10       69.56       65.40      7.16 o 
  11   3  10        8.87        2.09      5.68 o 
  12   3  10        0.24        3.25      6.47 o 
  13   3  10        0.25        0.00      6.07 o 
  14   3  10        1.79        0.00      6.44 o 
  -7   4  10        9.29        0.00     18.26 o 
  -6   4  10        0.03        2.47     17.55 o 
  -5   4  10       24.55        0.00     16.69 o 
  -4   4  10      135.49      117.41     21.28 o 
  -3   4  10      129.58      119.22     19.87 o 
  -2   4  10      116.10      134.10     19.37 o 
  -1   4  10      284.15      317.07     24.31 o 
   0   4  10        6.54        7.72      3.84 o 
   1   4  10       69.57       75.12      4.83 o 
   2   4  10      516.41      490.02     15.46 o 
   3   4  10        8.53        7.05      3.59 o 
   4   4  10      268.12      209.40     22.57 o 
   5   4  10      181.65      137.30      6.02 o 
   6   4  10       19.21       34.53      4.78 o 
   7   4  10      154.09      175.89      8.52 o 
   8   4  10       43.42       37.77      4.15 o 
   9   4  10        7.90       17.32      5.75 o 
  10   4  10      180.77      164.34      9.56 o 
  11   4  10      112.14      123.21     12.61 o 
  12   4  10        6.55        0.00      6.29 o 
  13   4  10       24.38       19.04      6.93 o 
  14   4  10       20.48       19.15      7.78 o 
  -6   5  10        0.35        0.00     17.30 o 
  -5   5  10       26.03       18.36     18.51 o 
  -4   5  10       63.10       95.27     21.18 o 
  -3   5  10      218.73      183.22     23.90 o 
  -2   5  10      124.03      111.45     19.62 o 
  -1   5  10       10.64        9.68     14.47 o 
   0   5  10       35.28       59.88      6.88 o 
   1   5  10      234.02      288.73     11.53 o 
   2   5  10      278.32      342.33     13.94 o 
   3   5  10      445.05      385.06     10.46 o 
   4   5  10      581.02      337.90     17.50 o 
   5   5  10        4.95        0.00      1.60 o 
   6   5  10      115.58      102.16      5.66 o 
   7   5  10      306.61      306.82      9.33 o 
   8   5  10      201.43      168.31      9.23 o 
   9   5  10      120.95      120.38     13.04 o 
  10   5  10        6.62       12.86      7.62 o 
  11   5  10      293.31      323.38     14.09 o 
  12   5  10       64.20       50.44      7.90 o 
  13   5  10        3.39        0.64      6.84 o 
  14   5  10        2.23        0.00      6.71 o 
  -6   6  10        0.62        0.00     18.11 o 
  -5   6  10        0.25        0.00     17.90 o 
  -4   6  10       97.97      128.85     23.80 o 
  -3   6  10      146.54      118.77     22.54 o 
  -2   6  10      195.56      204.50     24.91 o 
  -1   6  10       84.25      100.31     19.01 o 
   0   6  10      165.29      153.10      9.73 o 
   1   6  10       65.53       62.38      6.68 o 
   2   6  10        0.39        0.00      5.12 o 
   3   6  10      433.69      549.86     22.44 o 
   4   6  10      248.90      277.15      8.88 o 
   5   6  10     1137.41     1146.87     25.25 o 
   6   6  10       48.63       82.67      6.50 o 
   7   6  10      334.65      343.49     12.70 o 
   8   6  10       20.29       10.16      5.60 o 
   9   6  10       69.35       86.74     10.09 o 
  10   6  10      445.78      467.28     21.13 o 
  11   6  10       44.49       43.36      7.10 o 
  12   6  10       37.22       43.88      7.68 o 
  13   6  10        2.15       11.49      7.16 o 
  -5   7  10       42.18       29.30     21.74 o 
  -4   7  10       16.22       14.52     19.67 o 
  -3   7  10       75.91       30.97     20.63 o 
  -2   7  10        1.83        0.00     17.15 o 
  -1   7  10      254.94      255.49     26.93 o 
   0   7  10      252.04      282.17     27.49 o 
   1   7  10       31.10       13.15      5.79 o 
   2   7  10       49.34       41.36     12.91 o 
   3   7  10        1.27       20.32     13.89 o 
   4   7  10      316.63      306.24     12.35 o 
   5   7  10        2.53        0.00      4.04 o 
   6   7  10      146.07      165.30      9.11 o 
   7   7  10      100.81      104.34     11.15 o 
   8   7  10       34.61       35.95      6.58 o 
   9   7  10       95.33      104.13      8.69 o 
  10   7  10        0.28        0.00      6.06 o 
  11   7  10      102.16      107.75      9.63 o 
  12   7  10        7.31       11.30      6.69 o 
  13   7  10        2.64        3.64     10.44 o 
  -4   8  10       66.90       75.19     24.31 o 
  -3   8  10        0.29        0.00     19.72 o 
  -2   8  10      123.83       96.12     24.26 o 
  -1   8  10       13.58       33.64     20.22 o 
   0   8  10       51.45       67.54      7.72 o 
   1   8  10      515.37      547.01     21.28 o 
   2   8  10        2.20        3.94      5.81 o 
   3   8  10       13.46        0.74      5.63 o 
   4   8  10       58.87       50.77      6.74 o 
   5   8  10      218.31      267.44     15.48 o 
   6   8  10       91.31      110.29      8.18 o 
   7   8  10        0.30        1.54      7.64 o 
   8   8  10       55.70       34.78      6.68 o 
   9   8  10       88.05       84.15      8.31 o 
  10   8  10      159.34      203.13     11.28 o 
  11   8  10        4.29        8.58      6.38 o 
  12   8  10        1.72        0.00      6.63 o 
  13   8  10       20.91       19.70     10.39 o 
  -3   9  10       38.22       17.50     23.30 o 
  -2   9  10        6.39        0.00     19.77 o 
  -1   9  10       25.42       51.04     23.40 o 
   0   9  10      164.90      189.62     11.55 o 
   1   9  10      147.79      122.91      9.93 o 
   3   9  10       14.46        6.73      7.26 o 
   5   9  10      230.28      221.20     14.12 o 
   6   9  10       97.81      119.42     11.95 o 
   7   9  10       37.50       56.33      9.28 o 
   8   9  10       55.09       47.47      7.23 o 
   9   9  10       53.48       60.49      7.89 o 
  10   9  10       69.74       80.81      8.73 o 
  11   9  10       16.18       18.40      7.16 o 
  12   9  10        8.81        8.19      7.16 o 
  -2  10  10        0.33        0.00     24.16 o 
  -1  10  10       95.93       28.54     25.72 o 
   0  10  10       42.69       29.61      7.71 o 
   1  10  10      164.54      208.04     12.49 o 
   2  10  10        0.62        0.00      9.96 o 
   3  10  10       11.14        9.99      7.56 o 
   4  10  10       23.10       19.62      8.32 o 
   6  10  10       93.18      122.55     12.26 o 
   7  10  10       33.82       30.06      9.03 o 
   8  10  10       19.30       24.61      8.67 o 
   9  10  10      105.89      125.93     12.91 o 
  10  10  10       29.41       20.55      9.81 o 
  11  10  10        4.56        5.19      7.03 o 
   0  11  10      118.83      107.51     10.88 o 
   1  11  10       29.48        7.10      9.61 o 
   2  11  10       12.04       26.33      8.47 o 
   3  11  10        1.41        0.00      7.62 o 
   4  11  10       21.13       16.74      8.57 o 
   5  11  10      215.15      246.46     16.64 o 
   6  11  10       77.80       86.49     10.64 o 
   7  11  10       15.93       21.53      8.83 o 
   8  11  10       27.81       49.93      9.99 o 
   9  11  10        0.03        3.93      8.07 o 
  10  11  10       36.68       50.43     10.39 o 
   2  12  10        4.84        0.00      7.87 o 
   3  12  10       11.95        7.01      8.42 o 
   4  12  10       61.16       71.01     10.99 o 
   5  12  10       29.12       47.46     10.29 o 
   6  12  10        0.70        0.00      8.88 o 
   7  12  10        0.19        0.00      7.51 o 
   8  12  10        1.43        0.00      8.22 o 
  -3 -11  11        5.95        2.47      9.33 o 
  -2 -11  11        7.90       13.72      9.03 o 
  -1 -11  11       44.46       39.69      9.28 o 
   0 -11  11      237.20      199.16     10.66 o 
   1 -11  11        1.02        0.00      4.97 o 
   2 -11  11        1.98        0.00      4.88 o 
   3 -11  11      131.57      131.65      8.91 o 
   4 -11  11       21.52        5.35     10.69 o 
  -5 -10  11        4.89        2.82     10.74 o 
  -4 -10  11        0.93        0.00      9.94 o 
  -3 -10  11       86.22       86.74     12.15 o 
  -2 -10  11        6.66       12.00      8.93 o 
  -1 -10  11      107.45       90.84      7.79 o 
   0 -10  11       38.02       21.77      5.63 o 
   1 -10  11        7.02        0.17      4.90 o 
   2 -10  11      124.58      123.10     14.15 o 
   3 -10  11        3.52        0.00      8.20 o 
   4 -10  11      141.72      125.39      8.56 o 
   5 -10  11        1.88        6.87     17.85 o 
   6 -10  11        0.09        0.00     10.74 o 
  -6  -9  11       15.41       28.09     13.16 o 
  -5  -9  11        1.94        0.00     10.29 o 
  -4  -9  11       32.44       34.19     12.05 o 
  -3  -9  11        4.19        5.24      8.52 o 
  -1  -9  11       25.46       18.27      5.30 o 
   0  -9  11       29.10       32.69      5.85 o 
   1  -9  11      103.43      115.30      8.12 o 
   2  -9  11       27.17       23.99      5.33 o 
   3  -9  11      200.45      172.69      9.22 o 
   4  -9  11        3.46        0.00      5.57 o 
   5  -9  11       20.36       34.13     12.13 o 
   6  -9  11       13.40       17.18      5.08 o 
   7  -9  11       10.31        7.47      8.09 o 
  -6  -8  11        6.20        5.35     10.89 o 
  -5  -8  11        0.67        0.00      9.83 o 
  -4  -8  11       51.24       60.37     12.81 o 
  -3  -8  11      121.16       54.77      7.16 o 
  -2  -8  11      172.43      152.75      9.32 o 
  -1  -8  11      425.19      443.73     16.19 o 
   0  -8  11       30.69       30.39      5.39 o 
   1  -8  11      146.07      145.45     10.36 o 
   2  -8  11      186.60      134.67      8.05 o 
   3  -8  11      235.87      204.19      9.47 o 
   4  -8  11       98.51       95.72      7.50 o 
   5  -8  11       23.05       21.43      5.15 o 
   6  -8  11        1.29        0.00      8.09 o 
   7  -8  11       63.30       56.20      9.56 o 
   8  -8  11        0.20        0.00      7.24 o 
   9  -8  11        6.91        0.00      7.54 o 
  -7  -7  11       42.27       59.26     15.53 o 
  -6  -7  11       76.23       90.27     16.29 o 
  -5  -7  11        1.23        0.00     10.69 o 
  -4  -7  11      105.97      107.30      9.68 o 
  -3  -7  11       77.57       91.28     14.73 o 
  -2  -7  11      109.37       97.79      7.97 o 
  -1  -7  11      146.02      112.36      8.52 o 
   0  -7  11      159.68      153.03      9.58 o 
   1  -7  11       17.03       19.61      4.82 o 
   2  -7  11      462.71      467.85     15.81 o 
   3  -7  11      213.72      188.72      9.20 o 
   4  -7  11       73.80       69.74      8.76 o 
   5  -7  11       37.32       12.03     13.66 o 
   6  -7  11      151.45      157.64      8.77 o 
   7  -7  11       10.99        2.87      6.43 o 
   8  -7  11       74.08       73.97     15.11 o 
   9  -7  11        6.42        0.00      8.08 o 
  10  -7  11       32.57       11.74      8.54 o 
  -7  -6  11       71.28      101.22     19.57 o 
  -6  -6  11        2.72        5.14     13.92 o 
  -5  -6  11      185.91      189.64     13.00 o 
  -4  -6  11       28.39       13.00      6.85 o 
  -3  -6  11        0.27        4.57      6.19 o 
  -2  -6  11      642.48      615.67     21.32 o 
  -1  -6  11      464.77      408.90     22.49 o 
   0  -6  11      186.23      187.11      9.45 o 
   1  -6  11      158.09      173.89      8.97 o 
   2  -6  11      196.27      174.56      8.95 o 
   3  -6  11        4.10        2.69      5.14 o 
   4  -6  11       46.04       47.33      5.26 o 
   5  -6  11       38.81       29.08     13.68 o 
   6  -6  11      350.49      332.13     22.87 o 
   7  -6  11      159.16      135.93     26.43 o 
   8  -6  11       26.68       10.46      8.09 o 
   9  -6  11       21.15       11.10      4.89 o 
  10  -6  11       18.37        9.83      7.89 o 
  -8  -5  11      159.63      214.39     26.73 o 
  -7  -5  11        3.09        0.00     13.87 o 
  -6  -5  11        1.82        4.52      8.34 o 
  -5  -5  11        3.82        0.00      7.42 o 
  -4  -5  11       24.55       21.73      7.48 o 
  -3  -5  11      389.45      355.03     21.18 o 
  -2  -5  11      571.92      553.21     19.97 o 
  -1  -5  11      270.86      227.04     11.55 o 
   0  -5  11      130.53      139.34     12.31 o 
   1  -5  11        2.53        5.22      6.63 o 
   2  -5  11        9.17        6.64      4.35 o 
   3  -5  11       70.40       74.52      6.43 o 
   4  -5  11       10.78        0.49      8.47 o 
   5  -5  11      198.93      211.30      8.47 o 
   6  -5  11       55.26       44.01      5.49 o 
   7  -5  11      478.17      458.65     13.42 o 
   8  -5  11       34.86       34.11      5.04 o 
   9  -5  11        1.28        0.00      4.39 o 
  10  -5  11        3.66        0.00      6.01 o 
  11  -5  11       20.73       18.41      5.52 o 
  -8  -4  11       50.45       87.75     18.56 o 
  -7  -4  11       15.95       26.32      9.73 o 
  -6  -4  11        1.58        0.00     17.95 o 
  -5  -4  11       83.42       95.49     10.61 o 
  -4  -4  11       75.03       81.54     14.83 o 
  -3  -4  11       26.79       13.87     11.30 o 
  -2  -4  11       19.57       23.57      6.94 o 
  -1  -4  11      158.75      157.26     10.32 o 
   0  -4  11        3.93        0.00      4.67 o 
   1  -4  11      213.40      196.74     12.96 o 
   2  -4  11      260.35      231.85     10.06 o 
   3  -4  11       41.58       38.18      5.11 o 
   4  -4  11        2.42        4.74      3.58 o 
   5  -4  11       51.51       52.84      4.87 o 
   6  -4  11      836.68      808.37     23.60 o 
   7  -4  11      160.73      143.45      7.10 o 
   8  -4  11       54.16       45.50      6.43 o 
   9  -4  11       12.60        7.58      4.48 o 
  10  -4  11        1.08        0.00      7.60 o 
  11  -4  11       68.00       61.39      6.49 o 
  12  -4  11        8.02        1.09      5.46 o 
  -8  -3  11       33.31       52.27     11.19 o 
  -7  -3  11      213.18      196.30     44.33 o 
  -6  -3  11       76.96       74.99     41.56 o 
  -5  -3  11       13.61       10.10     16.84 o 
  -4  -3  11        0.55        0.00      7.28 o 
  -3  -3  11      209.06      174.25     11.68 o 
  -2  -3  11       55.91       47.50      7.39 o 
  -1  -3  11      140.21      104.77     10.87 o 
   0  -3  11      240.73      283.30     11.99 o 
   1  -3  11        1.60       12.61      4.67 o 
   2  -3  11      800.15      692.57     20.93 o 
   3  -3  11      238.33      293.71     10.94 o 
   4  -3  11       29.12       39.41      4.07 o 
   5  -3  11     1112.80     1131.52     25.10 o 
   6  -3  11      189.32      168.64      8.31 o 
   7  -3  11      522.90      506.96     13.52 o 
   8  -3  11        1.31        0.00      3.74 o 
   9  -3  11        2.13        0.00      3.85 o 
  10  -3  11      149.02      135.17      7.62 o 
  11  -3  11       22.23       24.75      5.42 o 
  12  -3  11       50.62       52.41      6.50 o 
  -8  -2  11       17.94        1.76     12.53 o 
  -7  -2  11       66.97       10.73     33.18 o 
  -5  -2  11        1.16        0.00      9.20 o 
  -4  -2  11      126.60      101.42     17.27 o 
  -3  -2  11      298.24      291.50     14.96 o 
  -2  -2  11        9.10        8.33      6.74 o 
  -1  -2  11      110.06      102.23      8.66 o 
   0  -2  11      119.27      162.63      9.12 o 
   1  -2  11      378.93      324.02     12.18 o 
   2  -2  11      192.71      225.13      9.61 o 
   3  -2  11      465.43      481.03     15.56 o 
   4  -2  11      170.49      168.64      6.47 o 
   5  -2  11       46.20       52.59      4.34 o 
   6  -2  11     1012.56      989.86     53.79 o 
   7  -2  11       15.32        8.65      3.93 o 
   8  -2  11       65.46       68.68      5.27 o 
   9  -2  11      281.15      269.67      9.36 o 
  10  -2  11        6.85        9.93      4.54 o 
  11  -2  11      231.97      235.47      9.64 o 
  12  -2  11        8.15        0.00      5.00 o 
  13  -2  11        6.66        4.04      5.40 o 
  -8  -1  11       12.19       30.46     15.99 o 
  -7  -1  11        4.38        3.03     14.07 o 
  -6  -1  11        8.39        0.00     16.04 o 
  -5  -1  11       28.44        0.00     30.76 o 
  -4  -1  11      391.54      382.02     24.23 o 
  -3  -1  11        6.15        0.00      7.09 o 
  -2  -1  11      152.77      163.91     11.25 o 
  -1  -1  11       26.83       19.19      6.12 o 
   0  -1  11      208.95      232.43     10.46 o 
   1  -1  11      230.31      244.31     10.23 o 
   2  -1  11       11.78       16.49      4.12 o 
   3  -1  11      382.01      388.79     12.34 o 
   4  -1  11       51.12       44.19      4.33 o 
   5  -1  11      526.06      507.64     12.53 o 
   6  -1  11      112.04      116.37      5.79 o 
   7  -1  11       49.62       54.44      4.64 o 
   8  -1  11        2.91        0.00      3.55 o 
   9  -1  11       99.58       99.01      6.08 o 
  10  -1  11      515.48      501.02     13.82 o 
  11  -1  11        1.52        0.00      4.58 o 
  12  -1  11       31.57       17.34      5.28 o 
  13  -1  11       26.74       23.11      7.21 o 
  -7   0  11        3.74        0.00     13.82 o 
  -6   0  11       19.68       22.49     15.28 o 
  -5   0  11       58.99       38.61     30.97 o 
  -4   0  11      100.36       79.37     28.09 o 
  -3   0  11      857.16      855.18     40.65 o 
  -2   0  11      105.82       82.30      8.39 o 
  -1   0  11        7.28        1.34      5.51 o 
   0   0  11      476.55      546.41     18.38 o 
   1   0  11       12.69       15.66      4.53 o 
   2   0  11      470.38      505.61     16.13 o 
   3   0  11        8.74        2.66      2.77 o 
   4   0  11      216.44      194.28      6.80 o 
   5   0  11      194.99      182.03      7.91 o 
   6   0  11       57.28       56.16      5.18 o 
   7   0  11      439.75      448.59     11.92 o 
   8   0  11        1.68        0.95      3.52 o 
   9   0  11        4.98        1.40      3.57 o 
  10   0  11       52.06       61.78      5.49 o 
  11   0  11      176.51      179.58      8.26 o 
  12   0  11       43.17       50.48      7.33 o 
  13   0  11        8.71        5.18      6.68 o 
  -7   1  11       10.76        0.00     14.93 o 
  -6   1  11      105.42      144.59     21.08 o 
  -5   1  11        0.16        0.00     13.31 o 
  -4   1  11      360.10      307.81     15.91 o 
  -3   1  11      106.74       94.77      9.15 o 
  -2   1  11       98.01       76.03      7.85 o 
  -1   1  11       33.60       22.82     14.80 o 
   0   1  11      241.20      255.99     11.00 o 
   1   1  11      592.51      655.67     20.85 o 
   2   1  11      100.37      101.72      6.90 o 
   3   1  11       16.39       12.36      3.16 o 
   4   1  11      312.33      347.49      9.40 o 
   5   1  11      183.44      192.02      6.75 o 
   6   1  11      446.60      484.17     15.36 o 
   7   1  11       87.00       94.56      5.58 o 
   8   1  11       25.97       22.96      3.89 o 
   9   1  11       11.50        9.54      4.26 o 
  10   1  11       47.13       51.24      4.83 o 
  11   1  11      111.69      123.66      7.00 o 
  12   1  11        2.56        0.00      5.77 o 
  13   1  11       18.32       26.17      9.68 o 
  -7   2  11       52.09       76.81     20.17 o 
  -6   2  11        1.62        6.56     15.89 o 
  -5   2  11      195.58      191.54     23.25 o 
  -4   2  11      280.94      292.56     24.66 o 
  -3   2  11       59.85       71.56     15.73 o 
  -2   2  11       12.01        1.11      6.58 o 
  -1   2  11      291.47      272.28     11.77 o 
   0   2  11      563.19      535.46     17.52 o 
   1   2  11      112.15       58.70      5.40 o 
   2   2  11       49.79       65.23      5.85 o 
   3   2  11       10.14       13.56      3.15 o 
   4   2  11        9.77       13.65      3.31 o 
   5   2  11      727.34      801.86     18.12 o 
   6   2  11       40.35       18.05      5.45 o 
   7   2  11        4.01        0.00      3.40 o 
   8   2  11      900.67      944.53     21.42 o 
   9   2  11      298.50      316.98      9.60 o 
  10   2  11      141.42      174.79      7.47 o 
  11   2  11       30.77       35.71      6.69 o 
  12   2  11        0.78        1.25      6.22 o 
  13   2  11       42.30       50.16      7.91 o 
  -7   3  11        5.27       22.44     18.71 o 
  -6   3  11       41.47       52.05     19.21 o 
  -5   3  11      174.26      179.34     23.15 o 
  -4   3  11      119.42      131.12     20.48 o 
  -3   3  11      395.45      382.68     27.74 o 
  -2   3  11       27.93       15.84     13.62 o 
  -1   3  11       35.75       59.86      5.93 o 
   0   3  11      442.70      503.13     16.92 o 
   1   3  11      519.58      489.75     16.08 o 
   2   3  11        6.09        7.18      3.07 o 
   3   3  11        0.18        0.00      2.99 o 
   4   3  11       57.72       71.59      5.38 o 
   5   3  11       10.14       17.23      3.62 o 
   6   3  11       50.58       69.79      6.00 o 
   7   3  11      486.15      519.66     13.21 o 
   8   3  11        0.22        0.00      3.56 o 
   9   3  11      609.49      583.12     14.72 o 
  10   3  11      215.36      202.15     10.52 o 
  11   3  11        9.27        8.75      7.89 o 
  12   3  11       23.10       37.77      9.73 o 
  13   3  11        5.14        3.37      6.87 o 
  -6   4  11       21.43        4.99     18.31 o 
  -5   4  11        2.37        0.00     16.49 o 
  -4   4  11       99.97       97.33     20.43 o 
  -3   4  11      269.16      236.53     24.31 o 
  -2   4  11       72.65       73.48     17.30 o 
  -1   4  11        2.50        0.00     12.71 o 
   0   4  11        0.17        0.00     11.65 o 
   1   4  11       84.30      102.76      7.07 o 
   2   4  11       14.92       14.77      3.32 o 
   3   4  11       26.93       11.82      3.34 o 
   4   4  11      427.26      420.15     14.17 o 
   5   4  11      622.69      647.50     26.33 o 
   6   4  11       51.40       36.36      4.73 o 
   7   4  11       42.07       53.75      5.66 o 
   8   4  11      215.65      196.30      7.44 o 
   9   4  11       50.98       45.80      6.31 o 
  10   4  11       94.78      118.32      8.62 o 
  11   4  11        0.05        0.00      8.78 o 
  12   4  11       23.76       36.74      7.22 o 
  13   4  11       17.14       18.90      7.24 o 
  -5   5  11       25.08       48.31     20.32 o 
  -4   5  11      169.64      206.02     25.37 o 
  -3   5  11       23.72       11.04     16.54 o 
  -2   5  11      144.37      128.15     20.32 o 
  -1   5  11        6.46        7.16     14.32 o 
   0   5  11       30.02       23.65     13.87 o 
   1   5  11        3.41        0.00     11.70 o 
   2   5  11      111.85       92.42      6.66 o 
   3   5  11      228.85      247.52      8.19 o 
   4   5  11       82.10      106.72      6.73 o 
   5   5  11     1123.55     1116.36     72.55 o 
   6   5  11      314.65      351.34     10.18 o 
   7   5  11       29.34       33.70      4.91 o 
   8   5  11      136.71      149.27      8.69 o 
   9   5  11      154.05      154.82      8.87 o 
  10   5  11        0.58        0.00      5.64 o 
  11   5  11        0.07        0.00      7.72 o 
  12   5  11        0.52        0.00      6.52 o 
  13   5  11        2.33        2.95      7.02 o 
  -5   6  11       26.36       23.85     20.22 o 
  -4   6  11       12.36        0.00     18.31 o 
  -3   6  11        4.56        0.00     17.25 o 
  -2   6  11        0.14        0.00     15.58 o 
  -1   6  11      166.99      192.95     23.65 o 
   0   6  11       17.34       14.78     14.98 o 
   1   6  11       20.90       14.07     13.06 o 
   2   6  11       37.51       32.48      8.22 o 
   3   6  11       80.25       75.74      7.19 o 
   4   6  11      270.55      145.04     11.40 o 
   5   6  11       70.21       84.79      5.54 o 
   6   6  11        7.28        1.04      2.57 o 
   7   6  11       52.64       85.08      7.15 o 
   8   6  11        0.92        0.00      4.98 o 
   9   6  11      186.71      171.51      9.89 o 
  10   6  11      121.39      145.95     12.66 o 
  11   6  11        0.30        0.00      6.14 o 
  12   6  11        3.89        0.00      6.36 o 
  13   6  11       21.53       16.88      7.30 o 
  -4   7  11       15.90        0.00     18.26 o 
  -3   7  11       39.50       31.62     20.58 o 
  -2   7  11       30.62       34.04     19.47 o 
  -1   7  11       18.87        7.87     17.15 o 
   0   7  11      102.49      125.17     20.98 o 
   1   7  11       50.90       79.12     11.75 o 
   2   7  11       17.13       26.72      6.43 o 
   3   7  11      297.28      280.30     20.22 o 
   4   7  11      211.40      238.06     11.09 o 
   5   7  11      150.24      179.96     10.63 o 
   6   7  11        3.38        0.00      8.60 o 
   7   7  11      118.94       62.08      7.87 o 
   8   7  11      573.98      564.61     18.07 o 
   9   7  11       46.57       53.13      7.36 o 
  10   7  11       39.41       67.44      8.03 o 
  11   7  11       21.06       19.95      6.98 o 
  12   7  11        9.94        7.75      6.97 o 
  13   7  11        3.96       12.15      7.35 o 
  -3   8  11       44.99       26.07     22.59 o 
  -2   8  11        0.36        0.00     18.71 o 
  -1   8  11       31.94       34.50     20.32 o 
   0   8  11       14.82       26.73     18.11 o 
   1   8  11        2.01        0.00      5.68 o 
   2   8  11      436.69      456.75     26.50 o 
   3   8  11        0.68        6.91      3.28 o 
   4   8  11      291.66      265.16     11.63 o 
   5   8  11       13.89       26.17      7.87 o 
   6   8  11       25.16       38.63      8.52 o 
   7   8  11       60.68       79.99      7.60 o 
   8   8  11        9.06        9.14      7.44 o 
   9   8  11       96.85      111.09     10.64 o 
  10   8  11       35.68       30.22      8.95 o 
  11   8  11        3.10        2.78      6.61 o 
  12   8  11        9.01        0.77      6.90 o 
  -2   9  11       25.74       18.71     22.95 o 
  -1   9  11       36.30       42.06     23.10 o 
   0   9  11       50.48       39.79     21.58 o 
   1   9  11       90.92      106.90      9.95 o 
   2   9  11       97.02      103.13      9.51 o 
   3   9  11       76.68       93.58      9.68 o 
   4   9  11       69.68       80.94     10.14 o 
   5   9  11       66.83       56.99      8.93 o 
   6   9  11       22.30       25.82      8.27 o 
   7   9  11       26.09       29.00      8.72 o 
   8   9  11      178.43      210.35     14.88 o 
   9   9  11        6.46       12.31      6.64 o 
  10   9  11       28.27       22.77      7.21 o 
  11   9  11        6.16        6.66      6.99 o 
  12   9  11        0.73        0.00      7.12 o 
  -1  10  11        2.38        0.00     23.65 o 
   0  10  11      102.34      102.73     26.83 o 
   1  10  11       13.32        7.07      6.83 o 
   2  10  11       15.17        2.39     10.14 o 
   3  10  11       24.52       21.69      8.12 o 
   4  10  11       59.10       86.54     10.64 o 
   6  10  11       16.77       24.01      8.57 o 
   7  10  11       62.35       69.19     10.49 o 
   8  10  11       48.74       40.60      9.43 o 
   9  10  11       45.03       63.95     10.44 o 
  10  10  11        0.10        0.84      6.80 o 
  11  10  11        1.95        1.47      7.08 o 
   1  11  11       43.25       22.72      8.17 o 
   2  11  11        4.57        0.00      7.72 o 
   3  11  11        4.04        3.23      7.82 o 
   4  11  11       27.46       48.77      9.68 o 
   5  11  11        1.93        0.00      7.97 o 
   7  11  11      118.35      129.81     13.01 o 
   8  11  11       28.58       42.56      9.99 o 
   9  11  11        0.67        1.92      8.37 o 
   4  12  11        8.23        5.14      8.98 o 
   5  12  11       85.80       97.79     12.46 o 
   6  12  11       78.48       96.43     12.96 o 
  -1 -11  12        0.40        5.24      7.82 o 
   0 -11  12       23.78       14.70     13.59 o 
   1 -11  12       39.01       36.88      6.39 o 
   2 -11  12        6.13        0.02      7.04 o 
  -3 -10  12       24.79       16.39     10.54 o 
  -2 -10  12      100.47      102.48     13.16 o 
  -1 -10  12        6.33        0.00      5.10 o 
   0 -10  12       28.78       35.33      7.16 o 
   1 -10  12       50.31       43.76      6.20 o 
   2 -10  12       11.05        3.65      5.11 o 
   3 -10  12       14.17        9.68      6.20 o 
   4 -10  12        3.93        0.00      4.85 o 
   5 -10  12       54.03       74.29     11.25 o 
  -4  -9  12       13.71       19.57     11.80 o 
  -3  -9  12      176.26      174.65     17.70 o 
  -2  -9  12        2.41        0.00      5.09 o 
  -1  -9  12        6.74        0.00      5.77 o 
   0  -9  12      171.71      158.50      9.16 o 
   1  -9  12       17.34       25.09      5.57 o 
   2  -9  12      101.59       88.78      7.25 o 
   3  -9  12        1.93        0.00      4.62 o 
   4  -9  12       63.93       67.85      6.76 o 
   5  -9  12       28.60       22.12      5.46 o 
   6  -9  12       37.07       32.53      5.91 o 
   7  -9  12        2.53        0.00      6.85 o 
  -5  -8  12        9.44        6.40     12.15 o 
  -4  -8  12       27.16       37.72     11.80 o 
  -3  -8  12       41.66       18.28      9.83 o 
  -2  -8  12       34.14       20.71      6.01 o 
  -1  -8  12       51.64       55.18      6.88 o 
   0  -8  12        8.96        8.22      4.99 o 
   1  -8  12      292.72      266.50     11.55 o 
   2  -8  12        1.86        0.61      6.10 o 
   3  -8  12       32.10       34.32      5.60 o 
   4  -8  12      182.30      169.25      8.95 o 
   5  -8  12       36.74       38.19      5.75 o 
   6  -8  12       48.73       38.65      5.45 o 
   7  -8  12        0.38        1.86      4.96 o 
   8  -8  12        0.53        0.00      8.76 o 
  -6  -7  12        5.95        0.00     11.45 o 
  -5  -7  12       19.46       13.97     13.06 o 
  -4  -7  12       29.10       37.93      7.79 o 
  -3  -7  12      206.29      191.84     19.42 o 
  -2  -7  12        3.81        6.75      5.78 o 
  -1  -7  12       20.60       14.68      6.40 o 
   0  -7  12      313.09      305.29     12.59 o 
   1  -7  12       27.51       19.01      5.06 o 
   2  -7  12      128.40      108.55     13.62 o 
   3  -7  12       34.25       38.77      5.77 o 
   4  -7  12       10.67        7.74      4.80 o 
   5  -7  12      404.14      418.06     14.83 o 
   6  -7  12        5.49        3.92      4.88 o 
   7  -7  12        0.37        0.00      4.56 o 
   8  -7  12       43.47       33.55     14.39 o 
   9  -7  12       20.20       16.22      5.42 o 
  -6  -6  12      116.44      138.69     21.23 o 
  -5  -6  12       11.63        4.42      9.13 o 
  -4  -6  12      109.64      110.35     10.52 o 
  -3  -6  12        2.63        0.00      6.01 o 
  -2  -6  12       13.34        8.13      6.49 o 
  -1  -6  12      180.01      162.44     15.84 o 
   0  -6  12      452.01      462.21     16.31 o 
   1  -6  12      471.57      446.30     15.53 o 
   2  -6  12        0.52       21.55     21.74 o 
   3  -6  12        3.75       11.83      5.14 o 
   4  -6  12      413.60      408.87     14.20 o 
   5  -6  12       29.54       35.11      5.43 o 
   6  -6  12       77.89       67.64     12.56 o 
   7  -6  12        0.33        0.00      6.81 o 
   8  -6  12       55.15       39.72      9.58 o 
   9  -6  12      133.59      146.92     12.10 o 
  10  -6  12       28.30       21.15      6.07 o 
  -7  -5  12       86.96       84.63     19.11 o 
  -6  -5  12        0.26        0.00      8.03 o 
  -5  -5  12        1.24        0.00      7.52 o 
  -4  -5  12       33.48       34.66      8.25 o 
  -3  -5  12        0.04        0.89      6.82 o 
  -2  -5  12      695.69      638.60     22.47 o 
  -1  -5  12      446.03      450.56     16.90 o 
   0  -5  12      499.24      483.19     24.81 o 
   1  -5  12       29.08       24.76      6.20 o 
   2  -5  12        0.49        1.49      6.51 o 
   3  -5  12       86.13       73.84      7.82 o 
   4  -5  12      287.76      280.65     11.28 o 
   5  -5  12      489.19      473.04     13.74 o 
   6  -5  12       19.34       12.04      5.31 o 
   7  -5  12       11.07        0.00      6.09 o 
   8  -5  12       30.34       28.96      5.07 o 
   9  -5  12        0.50        0.00      4.35 o 
  10  -5  12       46.64       48.75      6.73 o 
  11  -5  12        2.57        0.00      8.48 o 
  -7  -4  12       24.56       13.38      9.27 o 
  -6  -4  12        7.21        0.00     10.54 o 
  -5  -4  12       11.56       14.07      8.73 o 
  -4  -4  12       41.55       48.60      9.18 o 
  -3  -4  12      267.87      223.91     14.22 o 
  -2  -4  12       79.94       60.25      8.29 o 
  -1  -4  12       16.79       17.28      6.08 o 
   0  -4  12      695.93      689.61     22.09 o 
   1  -4  12       57.48       54.07      6.45 o 
   2  -4  12       27.74       30.98      5.33 o 
   3  -4  12      173.01      146.25      8.24 o 
   4  -4  12       27.75       27.30      6.03 o 
   5  -4  12      882.82      892.15     20.90 o 
   6  -4  12      200.75      206.89      8.10 o 
   7  -4  12        1.84        0.66      3.61 o 
   8  -4  12        0.15        0.00      4.58 o 
   9  -4  12       61.19       63.80      5.92 o 
  10  -4  12        1.37        0.00      4.39 o 
  11  -4  12        0.35        0.00      6.59 o 
  -7  -3  12       30.67       17.89     13.11 o 
  -6  -3  12      222.50      219.38     19.01 o 
  -5  -3  12       38.18        3.76     18.46 o 
  -4  -3  12       33.77       32.43     17.85 o 
  -3  -3  12       36.61       30.46      8.55 o 
  -2  -3  12       79.09       78.13      8.87 o 
  -1  -3  12      380.62      394.84     15.79 o 
   0  -3  12        1.29        0.00      4.91 o 
   1  -3  12        9.55        4.84      5.27 o 
   2  -3  12        0.32        4.63      5.32 o 
   3  -3  12        2.17        1.27      4.05 o 
   4  -3  12      636.90      656.37     20.05 o 
   5  -3  12       65.92       60.30      4.73 o 
   6  -3  12      197.26      203.31      7.79 o 
   7  -3  12      176.80      159.28     17.58 o 
   8  -3  12        0.75        2.10      3.94 o 
   9  -3  12      148.83      147.39      7.56 o 
  10  -3  12       77.76       81.22      6.36 o 
  11  -3  12       18.32       17.95      5.21 o 
  12  -3  12        2.09        2.41      5.38 o 
  -7  -2  12        1.73        0.00     13.21 o 
  -6  -2  12       69.94       24.01     44.08 o 
  -5  -2  12      140.66       45.44     18.71 o 
  -4  -2  12       18.68        6.48      8.51 o 
  -3  -2  12       61.24       68.07      9.67 o 
  -2  -2  12      450.39      489.96     18.63 o 
  -1  -2  12       93.80      115.23      9.50 o 
   0  -2  12       17.83        3.51      5.39 o 
   1  -2  12      281.40      314.75     12.40 o 
   2  -2  12       58.60       62.22      6.14 o 
   3  -2  12      492.29      520.40     16.78 o 
   4  -2  12      197.47      177.45      8.73 o 
   5  -2  12      442.87      414.50     11.22 o 
   6  -2  12       24.51       23.10      3.99 o 
   7  -2  12        0.42        3.60      1.96 o 
   8  -2  12       51.74       34.73      4.54 o 
   9  -2  12       22.92       30.68      4.80 o 
  10  -2  12      170.65      179.38      8.23 o 
  11  -2  12        7.73        0.86      4.51 o 
  12  -2  12       18.40        8.45      5.32 o 
  -7  -1  12        6.85        3.88     14.83 o 
  -6  -1  12        0.20        0.00      8.21 o 
  -5  -1  12        0.27        0.00     12.20 o 
  -4  -1  12        0.07        0.00     11.20 o 
  -3  -1  12      117.84       89.46     10.27 o 
  -2  -1  12      162.93      153.46     11.09 o 
  -1  -1  12      199.87      228.76     11.58 o 
   0  -1  12       78.08       50.08      6.55 o 
   1  -1  12      199.60      155.65      8.99 o 
   2  -1  12        0.55        0.00      6.13 o 
   3  -1  12       90.30       79.20      6.57 o 
   4  -1  12     1396.81     1465.85     39.95 o 
   5  -1  12       51.37       58.39      8.71 o 
   6  -1  12        0.79        0.00      3.26 o 
   7  -1  12       62.72       51.37      5.50 o 
   8  -1  12       61.76       61.12      5.00 o 
   9  -1  12      185.32      205.42      8.07 o 
  10  -1  12       18.20       12.66      4.40 o 
  11  -1  12      103.25       94.15      6.68 o 
  12  -1  12       25.61       17.85      5.21 o 
  13  -1  12        1.17        0.00      8.37 o 
  -7   0  12       25.09        0.96     15.73 o 
  -6   0  12        5.28        4.49     14.42 o 
  -5   0  12       57.83       38.18     15.33 o 
  -4   0  12       35.82        9.93     15.10 o 
  -3   0  12        0.04        0.00      5.06 o 
  -2   0  12      125.65      148.58     10.83 o 
  -1   0  12      332.99      422.29     16.13 o 
   0   0  12      201.35      209.49     10.49 o 
   1   0  12       73.37       77.58     10.52 o 
   2   0  12       63.42       55.01      5.68 o 
   3   0  12      900.69      834.30     24.30 o 
   4   0  12        0.35        0.00      3.28 o 
   5   0  12      204.42      217.83      8.83 o 
   6   0  12       90.85      101.33      5.83 o 
   7   0  12        0.03        1.12      2.17 o 
   8   0  12      685.00      677.43     16.49 o 
   9   0  12       63.95       68.11      5.10 o 
  10   0  12        9.58        6.46      4.01 o 
  11   0  12       53.74       54.65      5.46 o 
  12   0  12       12.74        8.63      6.45 o 
  13   0  12       45.49       40.27      7.63 o 
  -6   1  12        1.48        0.00     15.08 o 
  -5   1  12      183.06      206.37     22.44 o 
  -4   1  12       23.61       35.10     15.08 o 
  -3   1  12      126.32      131.13     11.28 o 
  -2   1  12       63.63       70.69      7.84 o 
  -1   1  12      140.86      137.28     16.54 o 
   0   1  12      360.36      377.53     14.20 o 
   1   1  12       82.41       72.02      6.41 o 
   2   1  12       65.57       60.54      7.01 o 
   3   1  12       83.48       89.86      6.63 o 
   4   1  12      116.09      104.55      5.56 o 
   5   1  12      403.79      393.81     10.65 o 
   6   1  12       13.68        4.48      3.61 o 
   7   1  12      281.70      248.61     14.78 o 
   8   1  12       44.26       51.69      4.91 o 
   9   1  12      201.16      236.32      8.31 o 
  10   1  12       22.64       12.52      5.07 o 
  11   1  12        0.32        4.82      4.31 o 
  12   1  12      137.84      124.50      9.92 o 
  13   1  12        0.70        0.00      6.63 o 
  -6   2  12      115.43      117.25     21.03 o 
  -5   2  12        1.05        0.71     15.58 o 
  -4   2  12       97.25       87.20     18.26 o 
  -3   2  12      120.93      107.62     17.50 o 
  -2   2  12        2.05        4.99      5.30 o 
  -1   2  12       63.37       74.43      7.38 o 
   0   2  12        4.61        0.60      4.44 o 
   1   2  12      190.76      199.41     17.05 o 
   2   2  12      211.69      229.31      9.97 o 
   3   2  12      258.88      230.36      9.83 o 
   4   2  12       79.34       77.58      4.99 o 
   5   2  12      197.12      182.27      6.97 o 
   6   2  12        2.97        0.00      3.34 o 
   7   2  12      199.40      183.80      7.11 o 
   8   2  12      263.78      315.43      9.55 o 
   9   2  12       80.62       93.40      5.81 o 
  10   2  12      209.11      193.54      7.73 o 
  11   2  12       33.34       31.49      6.35 o 
  12   2  12       19.55       16.55      6.52 o 
  13   2  12       42.28       40.63      7.88 o 
  -6   3  12       11.94       14.78     17.85 o 
  -5   3  12      116.96      117.76     21.48 o 
  -4   3  12      105.16       83.06     19.11 o 
  -3   3  12       46.02       36.71     15.63 o 
  -2   3  12      177.31      175.91     20.48 o 
  -1   3  12        3.92        0.00     11.50 o 
   0   3  12        8.26       18.00      4.69 o 
   1   3  12      439.17      452.05     15.69 o 
   2   3  12      138.49      160.50      8.42 o 
   3   3  12      477.19      485.81     63.77 o 
   4   3  12      321.53      296.10      8.95 o 
   5   3  12      137.46      162.30      6.62 o 
   6   3  12       55.42       66.30      9.85 o 
   7   3  12       58.10       62.63      6.02 o 
   8   3  12      625.56      683.16     16.55 o 
   9   3  12      211.09      238.60      8.32 o 
  10   3  12       18.78       27.34      6.00 o 
  11   3  12       19.02       28.39      6.68 o 
  12   3  12       36.66       24.22      6.74 o 
  13   3  12       29.95       22.24     10.09 o 
  -5   4  12       60.07       42.11     18.91 o 
  -4   4  12       44.24       49.17     18.00 o 
  -3   4  12      138.11      153.87     21.94 o 
  -2   4  12      175.35      162.95     21.18 o 
  -1   4  12      157.56      178.43     20.22 o 
   0   4  12       68.76       59.06     14.52 o 
   1   4  12       45.71       39.08     12.71 o 
   2   4  12      305.86      280.16     11.38 o 
   3   4  12        1.89        3.45      4.15 o 
   4   4  12       17.43       43.77      5.85 o 
   5   4  12      139.69      172.35      7.09 o 
   6   4  12      451.39      282.17     15.13 o 
   7   4  12      237.98      232.13      8.05 o 
   8   4  12      284.33      301.56      9.44 o 
   9   4  12       16.15       24.91      5.55 o 
  10   4  12        3.83        6.24      5.81 o 
  11   4  12        1.96        0.00      6.05 o 
  12   4  12       97.29       82.71      8.20 o 
  13   4  12       21.27       21.15      7.31 o 
  -5   5  12        3.03        3.68     18.05 o 
  -4   5  12      109.66      107.12     22.04 o 
  -3   5  12      178.40      169.45     23.75 o 
  -2   5  12       34.50       38.13     17.65 o 
  -1   5  12       45.83       62.99     17.15 o 
   0   5  12       50.39       28.29     14.27 o 
   1   5  12       53.64       59.06     14.37 o 
   2   5  12      187.74      168.09     17.15 o 
   3   5  12      351.65      366.29     10.42 o 
   4   5  12       27.53       24.58      6.18 o 
   5   5  12        0.34        0.00      1.28 o 
   6   5  12      614.31      674.81     16.40 o 
   7   5  12       16.09        7.88      3.73 o 
   8   5  12      145.87      164.05      8.91 o 
   9   5  12        2.76        5.04      5.35 o 
  10   5  12        0.17        0.00      5.60 o 
  11   5  12       97.05      121.66      9.57 o 
  12   5  12        1.13        0.00     12.41 o 
  13   5  12       23.54       25.98      7.88 o 
  -4   6  12       69.83       48.16     21.03 o 
  -3   6  12        2.06        4.89     17.75 o 
  -2   6  12       38.99       33.59     18.71 o 
  -1   6  12       12.20        0.66     15.73 o 
   0   6  12       13.71        2.17     14.57 o 
   1   6  12        3.34       10.94     13.26 o 
   2   6  12       11.91        6.00     11.35 o 
   3   6  12      199.71      182.85     11.50 o 
   4   6  12      264.06      283.57     16.87 o 
   5   6  12        0.38        0.00      2.52 o 
   6   6  12      156.72      170.31     12.18 o 
   7   6  12      231.18      197.33      9.68 o 
   8   6  12       11.50        6.32      5.37 o 
   9   6  12        5.22       15.91      5.74 o 
  10   6  12       33.26       38.11      6.94 o 
  11   6  12        0.80        0.11      6.10 o 
  12   6  12       51.89       57.10      8.22 o 
  13   6  12        4.00        3.66      6.83 o 
  -3   7  12       30.99       17.75     19.82 o 
  -2   7  12        8.21       12.20     18.76 o 
  -1   7  12        3.37        0.00     16.59 o 
   0   7  12       26.80        3.48     16.29 o 
   1   7  12        0.40        0.00     14.37 o 
   2   7  12      304.18      310.31     24.01 o 
   3   7  12      221.70      245.41     11.68 o 
   4   7  12        2.27        0.00      2.25 o 
   5   7  12      116.38       94.30      7.69 o 
   6   7  12        3.61        8.03      4.82 o 
   8   7  12       29.27       37.26      6.40 o 
   9   7  12       18.61       27.69      8.62 o 
  10   7  12        2.86       11.09      6.31 o 
  11   7  12        9.53        2.80      6.62 o 
  12   7  12        8.12       15.87      9.25 o 
  -2   8  12       13.23        0.00     19.77 o 
  -1   8  12        0.59        0.00     18.51 o 
   0   8  12        2.52        0.00     16.69 o 
   1   8  12       43.38       49.68     18.26 o 
   2   8  12       17.89        8.93     14.32 o 
   3   8  12      107.08      125.49      9.70 o 
   4   8  12       50.69       68.84     12.76 o 
   5   8  12        2.50        3.78      7.06 o 
   6   8  12      218.66      235.72     15.13 o 
   7   8  12       50.01       52.40      9.18 o 
   8   8  12       63.14       67.11      7.82 o 
   9   8  12        0.06        0.00      6.29 o 
  10   8  12        3.26       10.62      6.82 o 
  11   8  12       10.69       15.28      7.07 o 
  12   8  12       22.39       22.16      7.67 o 
  -1   9  12        0.43        1.66     22.04 o 
   0   9  12       18.74       17.25     20.58 o 
   1   9  12       20.51        0.00     17.30 o 
   2   9  12      169.23      175.81     22.85 o 
   3   9  12        0.37        0.54      3.46 o 
   4   9  12       41.56       51.09      9.38 o 
   5   9  12       56.33       64.55      9.33 o 
   6   9  12       12.16        4.19      7.77 o 
   7   9  12       56.55       68.49     10.09 o 
   8   9  12       20.50       19.32      8.52 o 
   9   9  12        7.42        9.80      6.80 o 
  10   9  12       16.28       22.16      7.34 o 
  11   9  12       48.41       62.27      8.75 o 
   1  10  12       53.23        4.54     20.17 o 
   2  10  12        2.88        8.27     18.26 o 
   3  10  12       55.01       54.37      9.53 o 
   4  10  12        1.52        0.00      7.67 o 
   6  10  12      123.92      134.35     12.81 o 
   7  10  12        2.35        0.00      8.17 o 
   8  10  12       23.04       27.23      9.18 o 
   9  10  12        1.38        0.00      8.12 o 
  10  10  12        4.09        5.45      8.67 o 
   3  11  12        4.77        2.47      8.27 o 
   4  11  12        0.12        0.00      8.12 o 
   5  11  12       90.21      100.01     12.41 o 
   7  11  12      103.97      129.46     13.41 o 
   8  11  12        1.04        2.72      8.57 o 
  -1 -10  13       42.42       41.23     10.41 o 
   0 -10  13        1.06        0.00      5.10 o 
   1 -10  13       10.95        0.00      5.03 o 
   2 -10  13        1.77        0.00      4.49 o 
   3 -10  13        3.28        0.00      5.75 o 
  -3  -9  13        2.93        0.00      9.08 o 
  -2  -9  13       53.81       50.90      7.05 o 
  -1  -9  13        9.44        7.88      5.18 o 
   0  -9  13       29.20       34.70      9.33 o 
   1  -9  13        3.93        0.00      9.78 o 
   2  -9  13       15.99       13.28      5.24 o 
   3  -9  13      103.92      121.57      8.39 o 
   4  -9  13        0.02        0.00      4.69 o 
   5  -9  13      114.23      124.01      8.73 o 
   6  -9  13        2.64        0.00      9.05 o 
  -4  -8  13        1.70        5.30     10.74 o 
  -3  -8  13       22.39       21.94      6.33 o 
  -2  -8  13       66.12       71.57      7.78 o 
  -1  -8  13       22.30       29.98      6.00 o 
   0  -8  13       42.15       40.64      6.14 o 
   1  -8  13       23.78       23.79      5.43 o 
   2  -8  13       48.47       46.00      6.19 o 
   3  -8  13       32.34       29.64      5.62 o 
   4  -8  13      122.61      139.30      8.62 o 
   5  -8  13       20.68       19.36      5.48 o 
   6  -8  13        3.09        7.04     13.01 o 
   7  -8  13       14.51       11.20      7.97 o 
  -5  -7  13        0.17        5.30     11.45 o 
  -4  -7  13       15.20        7.53      7.37 o 
  -3  -7  13       75.51       75.09     14.73 o 
  -2  -7  13       35.14       35.72      6.56 o 
  -1  -7  13       69.24       74.00      7.58 o 
   0  -7  13       15.72       15.81      5.59 o 
   1  -7  13       31.96       20.38      9.38 o 
   2  -7  13       86.78       64.60      6.33 o 
   3  -7  13      153.23      161.80      9.99 o 
   4  -7  13       48.81       46.54      7.11 o 
   5  -7  13        3.42        1.00      4.27 o 
   6  -7  13       15.69       17.87      5.29 o 
   7  -7  13       48.96       48.23      6.05 o 
   8  -7  13       25.84       33.97      6.46 o 
  -5  -6  13      142.58      146.11     12.44 o 
  -4  -6  13       14.59        5.55      7.63 o 
  -3  -6  13        4.72        6.60      6.83 o 
  -2  -6  13      224.41      217.19     12.33 o 
  -1  -6  13        2.16        0.00      8.93 o 
   0  -6  13       87.30       72.97      7.52 o 
   1  -6  13        1.89        0.00      4.53 o 
   2  -6  13        0.36        0.00      4.20 o 
   3  -6  13      395.44      407.01     14.53 o 
   4  -6  13      259.42      251.11     10.63 o 
   5  -6  13       51.90       57.12      6.13 o 
   6  -6  13       57.50       43.13      5.90 o 
   7  -6  13        0.53        0.00      3.61 o 
   8  -6  13       42.31       49.10     15.16 o 
   9  -6  13       11.23        0.00      6.96 o 
  -6  -5  13       54.64       59.57     15.23 o 
  -5  -5  13        0.64        0.00      8.27 o 
  -4  -5  13        2.73        4.22      7.82 o 
  -3  -5  13       18.58        7.51      7.62 o 
  -2  -5  13       93.85       88.14     11.75 o 
  -1  -5  13      646.74      579.74     20.49 o 
   0  -5  13        0.19        0.00      6.96 o 
   1  -5  13       44.61       48.56      5.98 o 
   2  -5  13      208.12      206.50      9.80 o 
   3  -5  13       11.23       15.99      4.94 o 
   4  -5  13      424.18      391.19     13.92 o 
   5  -5  13        7.71        3.33      4.41 o 
   6  -5  13        1.85        0.00      4.43 o 
   7  -5  13      158.87      146.03      7.91 o 
   8  -5  13       20.54       17.71      4.69 o 
   9  -5  13        7.09        0.00      9.97 o 
  10  -5  13        4.18        0.00      7.24 o 
  -6  -4  13       21.24       15.11     23.15 o 
  -5  -4  13        5.41        0.00     22.59 o 
  -4  -4  13       10.42        0.00     14.88 o 
  -3  -4  13       63.78       59.38      9.35 o 
  -2  -4  13      317.25      334.40     15.82 o 
  -1  -4  13       21.93       21.67      6.51 o 
   0  -4  13      174.23      134.33      9.52 o 
   1  -4  13      235.80      195.81     10.37 o 
   2  -4  13       22.69       11.57      4.90 o 
   3  -4  13      258.91      270.87     10.95 o 
   4  -4  13       99.62       90.87      7.14 o 
   5  -4  13        4.60        3.93      4.59 o 
   6  -4  13      308.50      304.61     11.65 o 
   7  -4  13        6.59       10.87      4.11 o 
   8  -4  13       70.93       79.77      6.35 o 
   9  -4  13       11.11        3.59      4.56 o 
  10  -4  13        0.13        0.00      4.49 o 
  11  -4  13       23.11       18.73      5.76 o 
  -6  -3  13        2.23        0.00     11.07 o 
  -5  -3  13      159.57      138.12     30.21 o 
  -4  -3  13        3.18        0.00      8.04 o 
  -3  -3  13       69.90       54.70     20.98 o 
  -2  -3  13      206.73      215.94     12.95 o 
  -1  -3  13      523.80      493.09     18.34 o 
   0  -3  13       12.46        0.00      5.60 o 
   1  -3  13       45.42       37.93      9.03 o 
   2  -3  13      121.79      143.57      8.80 o 
   3  -3  13      383.55      354.08     12.95 o 
   4  -3  13       48.88       37.11      5.10 o 
   5  -3  13      444.87      431.67     14.79 o 
   6  -3  13        0.39        0.00      3.49 o 
   7  -3  13        9.38       12.34      3.93 o 
   8  -3  13        4.51        0.00      3.72 o 
   9  -3  13       22.01       25.83      4.78 o 
  10  -3  13       35.29       43.64      6.99 o 
  11  -3  13        1.94        0.00      5.76 o 
  -6  -2  13        3.20        0.00     11.73 o 
  -5  -2  13       22.24        2.48     15.46 o 
  -4  -2  13       37.03       29.10      9.37 o 
  -3  -2  13      364.30      340.92     16.73 o 
  -2  -2  13       94.06       75.39      8.84 o 
  -1  -2  13      612.02      584.74     20.65 o 
   0  -2  13        6.85        2.04      5.45 o 
   1  -2  13       52.97       71.85      6.93 o 
   2  -2  13      364.47      396.00     14.32 o 
   3  -2  13      345.88      336.85     12.66 o 
   4  -2  13      375.72      355.34     17.30 o 
   5  -2  13       88.17      110.00      7.33 o 
   6  -2  13        4.44        0.00      3.63 o 
   7  -2  13        2.83        3.43      3.73 o 
   8  -2  13       34.67       45.09      4.91 o 
   9  -2  13       42.27       44.87      5.14 o 
  10  -2  13        1.67        0.00      4.22 o 
  11  -2  13       91.37       89.21      6.68 o 
  12  -2  13        0.02        0.00      5.79 o 
  -6  -1  13        4.45        0.00     13.36 o 
  -5  -1  13       10.98        0.00     22.24 o 
  -4  -1  13        8.78        0.00     11.83 o 
  -3  -1  13       48.56       36.44     10.46 o 
  -2  -1  13      340.25      372.15     16.53 o 
  -1  -1  13       11.27       24.93      6.84 o 
   0  -1  13       29.03       23.14      5.68 o 
   1  -1  13       76.65       59.05      6.45 o 
   2  -1  13      105.78      119.43      9.76 o 
   3  -1  13      434.81      402.22     14.08 o 
   4  -1  13      122.04      140.84      8.27 o 
   5  -1  13        0.37        0.60      4.18 o 
   6  -1  13      130.36      136.61      6.63 o 
   7  -1  13       39.00       42.52      4.40 o 
   8  -1  13        1.16        0.39      3.57 o 
   9  -1  13       29.25       35.31      4.65 o 
  10  -1  13       78.96       83.19      6.16 o 
  11  -1  13       10.64       15.07      4.90 o 
  12  -1  13       43.21       51.02      5.96 o 
  -6   0  13       29.24       29.10     16.09 o 
  -5   0  13       28.93       18.46     14.47 o 
  -4   0  13       50.02       27.72     12.18 o 
  -3   0  13        3.03        0.00      5.88 o 
  -2   0  13        0.10        0.00      5.89 o 
  -1   0  13       48.19       38.37      6.56 o 
   0   0  13       74.59       60.47      6.83 o 
   1   0  13        0.94        0.00      4.56 o 
   2   0  13      531.48      524.73     17.38 o 
   3   0  13      495.62      475.57     15.95 o 
   4   0  13       50.11       40.86      5.19 o 
   5   0  13      125.35      127.74      9.78 o 
   6   0  13        6.62        1.74      3.61 o 
   7   0  13      165.89      170.30      6.95 o 
   8   0  13      233.99      236.54      8.38 o 
   9   0  13      109.05      122.61      6.70 o 
  10   0  13        9.26        7.98      4.30 o 
  11   0  13       55.80       60.82      5.66 o 
  12   0  13       17.06       13.20      6.69 o 
  -5   1  13        0.65        1.77     14.32 o 
  -4   1  13      152.29      129.71     19.11 o 
  -3   1  13       39.60       16.89     13.47 o 
  -2   1  13       45.52       53.37      7.73 o 
  -1   1  13      167.87      184.98     17.70 o 
   0   1  13       36.41       38.12      6.06 o 
   1   1  13      188.99      170.40      9.31 o 
   2   1  13      306.11      258.02     10.80 o 
   3   1  13      417.67      398.88     14.11 o 
   4   1  13        0.89        2.14      4.26 o 
   5   1  13       75.69       85.22      6.56 o 
   6   1  13      438.01      427.81     13.73 o 
   7   1  13       83.44      102.26      5.76 o 
   8   1  13      249.70      279.18      9.04 o 
   9   1  13        3.92        9.94      4.19 o 
  10   1  13       47.28       34.22      4.71 o 
  11   1  13       60.74       64.63      5.75 o 
  12   1  13       19.34       27.84      6.99 o 
  13   1  13        4.30        5.18      7.02 o 
  -5   2  13       73.81       77.82     19.16 o 
  -4   2  13        0.20        0.86     14.47 o 
  -3   2  13       62.87       64.65     16.59 o 
  -2   2  13       15.32       10.14     13.16 o 
  -1   2  13        0.05        0.00      5.24 o 
   0   2  13        0.70        0.00      4.74 o 
   1   2  13        0.22        3.64      1.69 o 
   2   2  13      825.74      872.71     25.87 o 
   3   2  13      202.87      217.54     10.36 o 
   4   2  13      281.39      244.74     10.41 o 
   5   2  13        8.48        0.00      3.48 o 
   6   2  13        0.42        0.69      3.55 o 
   7   2  13       47.72       42.14      7.59 o 
   8   2  13       11.19        8.20      3.85 o 
   9   2  13       73.26       76.70      5.64 o 
  10   2  13      213.64      232.84      8.68 o 
  11   2  13       21.72       18.85      6.45 o 
  12   2  13       32.92       38.36      7.14 o 
  13   2  13        1.61        3.10     12.53 o 
  -5   3  13       32.54       15.33     17.60 o 
  -4   3  13       33.65       42.41     17.30 o 
  -3   3  13      109.80      133.29     20.17 o 
  -2   3  13      102.55       82.10     17.40 o 
  -1   3  13        3.73        0.00     12.41 o 
   0   3  13       66.70       70.60     14.42 o 
   1   3  13      214.14      211.17     10.22 o 
   2   3  13      532.03      543.16     17.85 o 
   3   3  13      322.46      335.50     34.60 o 
   4   3  13       95.40      115.22      7.31 o 
   5   3  13       18.39       25.83      4.06 o 
   6   3  13      177.12      166.57      6.94 o 
   7   3  13        3.25        2.40      1.79 o 
   8   3  13      133.60      152.35      6.98 o 
   9   3  13       81.16       86.39      5.94 o 
  10   3  13        2.24        6.19      7.19 o 
  11   3  13       80.09       74.94      7.85 o 
  12   3  13        0.78        0.00      5.88 o 
  13   3  13       27.50       39.82      7.77 o 
  -4   4  13       60.18       25.47     17.45 o 
  -3   4  13        9.08        0.86     15.43 o 
  -2   4  13      180.05      195.83     23.05 o 
  -1   4  13       21.82       37.92     15.48 o 
   0   4  13       24.18       12.66     13.21 o 
   1   4  13       37.03       27.03     12.81 o 
   2   4  13      185.69      187.68      9.30 o 
   3   4  13        4.17        1.21      4.25 o 
   4   4  13      319.24      354.54     20.58 o 
   5   4  13       22.50       16.62      3.98 o 
   6   4  13      300.50      277.84     16.63 o 
   7   4  13      604.72      624.55     15.90 o 
   8   4  13        0.24        3.65      3.79 o 
   9   4  13        1.55        0.00      5.08 o 
  10   4  13       56.61       53.35      7.13 o 
  11   4  13        4.82        1.23      7.39 o 
  12   4  13       32.83       39.78      7.53 o 
  13   4  13       24.96       20.68     10.24 o 
  -4   5  13        0.81        0.00     16.89 o 
  -3   5  13      142.31      160.93     23.45 o 
  -2   5  13       76.46       85.89     19.87 o 
  -1   5  13       24.59       11.60     15.58 o 
   0   5  13       13.17        1.36     13.72 o 
   1   5  13      105.84       94.26     16.04 o 
   2   5  13       22.14       29.70     12.26 o 
   3   5  13       76.75       98.04     13.52 o 
   4   5  13        8.24       10.89      9.58 o 
   5   5  13      182.02      171.76      9.39 o 
   6   5  13      242.21      257.96     10.83 o 
   7   5  13       92.84      116.00      6.51 o 
   8   5  13       52.21       69.52      6.76 o 
   9   5  13       72.89       88.35      7.65 o 
  10   5  13       28.91       41.75      6.78 o 
  11   5  13       50.49       36.09      6.74 o 
  12   5  13       44.21       29.25      9.53 o 
  -3   6  13       53.32       46.20     20.43 o 
  -2   6  13       15.58        9.03     17.30 o 
  -1   6  13       10.16       16.34     16.89 o 
   0   6  13       41.19       31.72     16.09 o 
   1   6  13      182.08      183.42     20.83 o 
   2   6  13        2.69        0.00     11.45 o 
   3   6  13       45.54       47.10     12.46 o 
   4   6  13       21.81       39.34     10.89 o 
   5   6  13       63.77       59.93      7.74 o 
   6   6  13       65.59       60.10      6.38 o 
   7   6  13       11.04       25.22      5.50 o 
   8   6  13       21.12       37.20      5.92 o 
   9   6  13      106.86      120.23      8.68 o 
  10   6  13       36.72       22.96      8.42 o 
  11   6  13       16.19        5.90      8.42 o 
  12   6  13        0.24        0.00      6.71 o 
  -2   7  13       12.30        6.61     19.42 o 
  -1   7  13        2.30        1.87     17.50 o 
   0   7  13        7.29        2.72     16.19 o 
   1   7  13      136.37      135.01     20.12 o 
   2   7  13       40.52       52.45     15.28 o 
   3   7  13       11.61       18.71     11.95 o 
   4   7  13        9.07        4.83      5.98 o 
   5   7  13       44.81       78.77     11.75 o 
   6   7  13        5.50        7.01      7.21 o 
   7   7  13       48.86       63.49      9.83 o 
   8   7  13      109.38      119.28      9.04 o 
   9   7  13        8.89       10.04      6.15 o 
  10   7  13       74.52       85.94     11.10 o 
  11   7  13       45.30       69.40      8.69 o 
  12   7  13        0.20        2.93      7.29 o 
  -1   8  13        6.26        0.00     18.36 o 
   0   8  13      108.19      122.00     23.25 o 
   1   8  13       41.79       29.30     17.45 o 
   2   8  13       48.86       55.07     16.79 o 
   3   8  13       44.93       70.81     15.53 o 
   4   8  13        0.85        2.32      5.19 o 
   5   8  13        7.06        4.79      7.36 o 
   6   8  13       63.08       83.21     10.39 o 
   7   8  13       47.38       52.35      9.68 o 
   8   8  13        7.45        0.00      7.87 o 
   9   8  13      152.05      153.57     14.07 o 
  10   8  13        8.58       11.69      7.03 o 
  11   8  13       13.31       17.21      7.23 o 
   1   9  13        8.24        7.16     18.31 o 
   2   9  13       27.30       13.82     16.64 o 
   3   9  13       21.04       14.47     14.32 o 
   4   9  13       12.08        4.99      7.67 o 
   6   9  13       21.14       15.73      8.52 o 
   7   9  13        3.83        0.00      7.87 o 
   8   9  13        6.91       14.47      8.88 o 
   9   9  13       15.26       29.15      9.28 o 
  10   9  13       28.92       33.15      7.87 o 
   4  10  13       75.07       67.98     10.09 o 
   5  10  13       14.33       20.93      9.43 o 
   6  10  13       14.31       11.20      8.17 o 
   7  10  13       12.13       18.56      9.13 o 
   8  10  13        0.15        0.00      8.52 o 
  -1  -9  14       40.57       42.22      6.88 o 
   0  -9  14        6.82        7.01      5.26 o 
   1  -9  14       20.46       17.03      5.76 o 
   2  -9  14       42.97       41.57      6.40 o 
   3  -9  14        1.44        0.00      5.37 o 
   4  -9  14       30.88       43.56      8.35 o 
  -2  -8  14       50.59       46.17      6.95 o 
  -1  -8  14        0.47        0.00      5.21 o 
   0  -8  14        4.43        2.53      5.40 o 
   1  -8  14       32.77       33.84      6.04 o 
   2  -8  14        1.79        2.73      5.02 o 
   3  -8  14       67.30       71.86      6.82 o 
   4  -8  14       11.94        3.01      4.66 o 
   5  -8  14        0.09        0.00      4.93 o 
   6  -8  14       40.58       38.88      6.03 o 
  -3  -7  14       10.69        6.10     10.79 o 
  -2  -7  14       83.51       66.52      8.06 o 
  -1  -7  14       48.77       50.34      7.02 o 
   0  -7  14        7.65        8.09      5.36 o 
   1  -7  14        0.09        0.00      4.52 o 
   2  -7  14      130.34      122.95      9.53 o 
   3  -7  14        1.28        0.00      4.57 o 
   4  -7  14       53.74       50.92      6.24 o 
   5  -7  14        0.33        0.00      4.30 o 
   6  -7  14       40.02       39.14      6.13 o 
   7  -7  14       66.89       65.72      7.08 o 
  -4  -6  14       36.46       28.22     10.79 o 
  -3  -6  14       24.19       21.41      7.74 o 
  -2  -6  14        0.07        0.00      6.69 o 
  -1  -6  14      144.28      116.40     14.32 o 
   0  -6  14       15.38       11.77      5.44 o 
   1  -6  14      111.83      116.67      8.50 o 
   2  -6  14        1.36        0.00      4.74 o 
   3  -6  14       35.99       43.79      5.88 o 
   4  -6  14       41.15       42.06      7.01 o 
   5  -6  14        6.20        6.10      4.85 o 
   6  -6  14       36.46       38.39      5.57 o 
   7  -6  14       48.51       64.18      6.71 o 
   8  -6  14       47.27       59.01      6.85 o 
   9  -6  14        0.16        0.00      9.64 o 
  -4  -5  14       32.72       30.71      8.92 o 
  -3  -5  14        2.76        0.00      7.34 o 
  -2  -5  14       47.32       52.46      8.31 o 
  -1  -5  14       25.87       35.94      7.29 o 
   0  -5  14       10.27        2.87      8.57 o 
   1  -5  14      213.80      193.72     10.10 o 
   2  -5  14      293.52      292.21     12.07 o 
   3  -5  14        8.07       11.53      6.43 o 
   4  -5  14        1.69        0.00      4.17 o 
   5  -5  14      135.39      143.23      8.32 o 
   6  -5  14       29.66       32.52      5.48 o 
   7  -5  14       10.11        9.50      5.14 o 
   8  -5  14       32.66       28.81      5.79 o 
   9  -5  14        0.44        0.00      4.39 o 
  -5  -4  14       76.12       70.53     16.97 o 
  -4  -4  14        7.31        0.00     13.36 o 
  -3  -4  14       97.59      101.49     10.72 o 
  -2  -4  14        3.21        0.00      7.01 o 
  -1  -4  14        3.34        0.00      5.75 o 
   0  -4  14       23.71       16.82      6.07 o 
   1  -4  14       59.12       70.99      7.52 o 
   2  -4  14      333.09      307.07     12.50 o 
   3  -4  14        4.79        1.27      4.29 o 
   4  -4  14       12.50       12.00      4.91 o 
   5  -4  14      255.54      225.42     10.30 o 
   6  -4  14      126.53      142.67      8.13 o 
   7  -4  14        2.03        8.45      4.88 o 
   8  -4  14        7.27        4.40      4.10 o 
   9  -4  14       26.58       23.69      5.01 o 
  10  -4  14        5.47        8.08      5.03 o 
  -5  -3  14       38.73       18.07     10.30 o 
  -4  -3  14      172.28      168.72     18.46 o 
  -3  -3  14       44.87       53.49     20.07 o 
  -2  -3  14      167.37      151.26     11.86 o 
  -1  -3  14        5.34        8.87      6.45 o 
   0  -3  14      152.57      167.92     10.36 o 
   1  -3  14       77.44       89.02      7.90 o 
   2  -3  14        1.60        1.59      4.65 o 
   3  -3  14       67.30       59.56      8.62 o 
   4  -3  14      552.91      508.76     16.93 o 
   5  -3  14       81.40      102.77      7.35 o 
   6  -3  14      129.71      129.83      7.75 o 
   7  -3  14       89.86      104.67      7.77 o 
   8  -3  14       40.44       26.74      4.47 o 
   9  -3  14      109.85      123.86      7.16 o 
  10  -3  14       61.42       60.30      6.01 o 
  11  -3  14       13.07        8.41      5.39 o 
  -5  -2  14       19.73        0.00     24.28 o 
  -4  -2  14       77.58       76.61     27.51 o 
  -3  -2  14       81.61      104.30     21.41 o 
  -2  -2  14      139.71      143.42     11.60 o 
  -1  -2  14      221.44      196.15     11.74 o 
   0  -2  14       63.99       53.48      7.06 o 
   1  -2  14       17.73        1.53      5.34 o 
   2  -2  14      151.07      172.43      9.56 o 
   3  -2  14      661.50      658.04     20.79 o 
   4  -2  14       86.52       82.69      7.06 o 
   5  -2  14      294.96      312.10     12.01 o 
   6  -2  14        0.06        0.00      3.83 o 
   7  -2  14       12.05       16.32      4.66 o 
   8  -2  14        5.24        3.07      3.88 o 
   9  -2  14       19.71       18.64      4.53 o 
  10  -2  14      152.94      163.81      8.03 o 
  11  -2  14       47.65       48.74      5.86 o 
  -5  -1  14       37.94       23.65     14.32 o 
  -4  -1  14       63.29       44.81     22.06 o 
  -3  -1  14       45.29       44.94      9.18 o 
  -2  -1  14        0.72        0.00      7.11 o 
  -1  -1  14      114.36       75.63      8.66 o 
   0  -1  14       71.07       70.62      7.90 o 
   1  -1  14      162.66      163.38     14.88 o 
   2  -1  14      182.61      186.54      9.71 o 
   3  -1  14        7.36       14.15      4.68 o 
   4  -1  14      431.03      442.36     15.14 o 
   5  -1  14       56.04       57.75      8.07 o 
   6  -1  14       53.36       50.90      5.56 o 
   7  -1  14       41.04       31.24      5.20 o 
   8  -1  14       19.29       21.57      4.35 o 
   9  -1  14        0.52        0.00      4.08 o 
  10  -1  14        0.03        0.00      4.74 o 
  11  -1  14       54.20       60.90      6.03 o 
  12  -1  14        0.85        2.60      5.09 o 
  -5   0  14       11.01        0.10     14.57 o 
  -4   0  14      133.42      134.96     18.91 o 
  -3   0  14       54.25       49.78     14.47 o 
  -2   0  14       13.76        0.00      6.88 o 
  -1   0  14      114.98      108.76      9.73 o 
   0   0  14      244.38      261.53     12.40 o 
   1   0  14      212.29      205.79     16.01 o 
   2   0  14      161.43      143.60      8.41 o 
   3   0  14       15.63       13.52      4.88 o 
   4   0  14      190.02      188.05      9.22 o 
   5   0  14        0.60        2.35      5.14 o 
   6   0  14      104.13       85.46      6.89 o 
   7   0  14       14.85       19.68      4.05 o 
   8   0  14       63.07       55.76      7.70 o 
   9   0  14       58.36       54.63      5.22 o 
  10   0  14       55.23       59.50      5.56 o 
  11   0  14        0.33        0.00      4.23 o 
  12   0  14        0.19        0.00      6.20 o 
  -4   1  14        1.11        5.50     14.07 o 
  -3   1  14       16.11       21.13     14.07 o 
  -2   1  14        0.26        0.00      5.94 o 
  -1   1  14        7.07        8.03      2.56 o 
   0   1  14     1019.91      978.50     29.65 o 
   1   1  14      349.35      331.60     13.36 o 
   2   1  14       23.62       23.52      5.31 o 
   3   1  14        7.89       12.24      4.51 o 
   4   1  14       11.44        7.38      4.55 o 
   5   1  14        0.26        4.09      4.50 o 
   6   1  14       43.74       47.76      6.91 o 
   7   1  14      115.75      118.57      6.06 o 
   8   1  14        8.24        2.64      2.73 o 
   9   1  14      260.85      277.19      9.47 o 
  10   1  14        6.45        3.18      4.18 o 
  11   1  14        9.72       13.73      6.33 o 
  12   1  14        0.22        0.00      5.76 o 
  -4   2  14       14.58       23.20     16.14 o 
  -3   2  14        6.43       12.25     14.32 o 
  -2   2  14       12.98        0.00     12.81 o 
  -1   2  14       10.99        0.00     12.15 o 
   0   2  14       14.81        7.77     10.99 o 
   1   2  14      191.14      205.61     17.85 o 
   2   2  14       74.22       71.43      6.93 o 
   3   2  14       11.41       13.28      4.83 o 
   4   2  14      483.65      493.92     16.51 o 
   5   2  14      396.59      410.43     14.46 o 
   6   2  14       21.99       26.21      4.77 o 
   7   2  14        0.39        0.00      3.44 o 
   8   2  14       92.56       88.12      7.29 o 
   9   2  14       24.72       18.40      4.46 o 
  10   2  14       73.43       82.11      6.10 o 
  11   2  14        9.22        7.42      5.84 o 
  12   2  14        0.05        0.00      6.27 o 
  -4   3  14        6.78        0.00     15.43 o 
  -3   3  14       16.86       16.89     15.63 o 
  -2   3  14        4.55        5.60     13.97 o 
  -1   3  14       46.90       32.98     14.52 o 
   0   3  14       23.22       25.57     12.91 o 
   1   3  14       37.65       36.12      5.65 o 
   2   3  14      461.39      492.25     16.95 o 
   3   3  14       93.94       85.81      9.30 o 
   4   3  14        0.46        0.00      4.27 o 
   5   3  14      199.94      184.69      9.73 o 
   6   3  14       13.56       11.12      4.80 o 
   7   3  14       35.00       53.93      5.91 o 
   8   3  14       39.64       56.61      5.83 o 
   9   3  14      217.41      206.79      8.33 o 
  10   3  14       72.24       87.39      7.69 o 
  11   3  14        0.87        0.00      7.09 o 
  12   3  14        7.28        9.32      6.67 o 
  -3   4  14        1.93        0.00     15.63 o 
  -2   4  14        7.78       23.05     15.84 o 
  -1   4  14      151.02      159.82     21.03 o 
   0   4  14       61.73       56.58     15.43 o 
   1   4  14      316.70      363.36     24.86 o 
   2   4  14        1.37        0.76     10.49 o 
   3   4  14        0.82        0.00      4.36 o 
   5   4  14      109.29       91.30      6.97 o 
   6   4  14       45.46       57.06      5.11 o 
   7   4  14       36.14       51.50      5.71 o 
   8   4  14      150.33      148.82      7.26 o 
   9   4  14      155.13      163.45      9.58 o 
  10   4  14        0.02        0.00      5.69 o 
  11   4  14        1.70        0.00      5.72 o 
  12   4  14       21.06       13.62      6.79 o 
  -2   5  14       72.08       67.78     19.27 o 
  -1   5  14       37.66       36.56     16.54 o 
   0   5  14       95.57       97.08     18.26 o 
   1   5  14        0.71        0.00     11.65 o 
   2   5  14       24.27       33.39     12.71 o 
   3   5  14       92.28      117.66     14.98 o 
   4   5  14      109.28      130.31      8.58 o 
   5   5  14      122.39      106.66     12.71 o 
   6   5  14        0.47        0.29      3.20 o 
   7   5  14        3.60        3.24      2.07 o 
   8   5  14      117.34      152.76      9.20 o 
   9   5  14       19.82       15.72      6.08 o 
  10   5  14       20.67       10.64      5.67 o 
  11   5  14        5.73        0.99      6.17 o 
  12   5  14        4.40        5.63      6.78 o 
  -2   6  14       20.69        1.97     17.55 o 
  -1   6  14       50.58       28.54     17.75 o 
   0   6  14       17.12       17.80     15.94 o 
   1   6  14       13.30        0.00     13.41 o 
   2   6  14       80.33       89.72     16.29 o 
   3   6  14      128.69      172.88     17.90 o 
   4   6  14      152.82      181.35     16.69 o 
   5   6  14       24.01       18.46      9.18 o 
   6   6  14       12.82       15.14      4.13 o 
   7   6  14       74.33       85.17      7.40 o 
   8   6  14        0.90        3.79      5.47 o 
   9   6  14      134.32      136.67     11.47 o 
  10   6  14        1.05        0.00      5.97 o 
  11   6  14        0.06        0.00      6.46 o 
  -1   7  14       43.40       38.13     19.72 o 
   0   7  14       10.53       11.30     16.95 o 
   1   7  14       66.55       85.48     19.06 o 
   2   7  14       64.61       85.73     17.25 o 
   3   7  14       40.42       31.32     13.47 o 
   4   7  14       23.48        8.88     11.10 o 
   5   7  14       38.84       11.75      4.74 o 
   6   7  14        1.70        3.08      2.32 o 
   7   7  14       24.82       23.42      5.72 o 
   8   7  14      138.90      163.99     10.04 o 
   9   7  14       53.76       72.10      7.95 o 
  10   7  14       57.19       71.12      8.21 o 
  11   7  14        1.40        7.21      8.83 o 
   1   8  14       45.05       64.50     19.77 o 
   2   8  14       17.80       22.09     15.63 o 
   3   8  14       34.32       82.36     16.59 o 
   4   8  14        4.14        0.00     10.59 o 
   6   8  14        0.44        0.00      7.51 o 
   7   8  14       47.57       69.60     10.29 o 
   8   8  14      146.33      207.98     15.38 o 
   9   8  14       29.70       21.18      9.23 o 
  10   8  14       21.26       33.54      7.95 o 
   2   9  14       16.09       15.94     17.40 o 
   3   9  14        0.93        0.00     13.26 o 
   6   9  14        0.27        0.00      7.87 o 
   7   9  14       75.15      105.96     12.15 o 
   8   9  14       12.06       13.26      8.83 o 
   9   9  14       20.40       16.54      9.18 o 
   0  -8  15       13.46       11.17      5.95 o 
   1  -8  15        0.38        0.00      5.20 o 
   2  -8  15       32.09       40.48      6.24 o 
   3  -8  15        1.48        4.21      5.24 o 
   4  -8  15       44.08       45.16      6.31 o 
  -1  -7  15       41.52       42.12      7.09 o 
   0  -7  15        6.61       10.36      5.36 o 
   1  -7  15       19.84       23.54      5.76 o 
   2  -7  15        6.86        7.14      5.30 o 
   3  -7  15       11.94        9.40      5.30 o 
   4  -7  15       13.41        5.17      5.09 o 
   5  -7  15       44.09       45.22      6.36 o 
   6  -7  15        0.97        0.00      5.03 o 
  -2  -6  15        3.81        0.00      6.68 o 
  -1  -6  15        6.85        8.72      8.83 o 
   0  -6  15      156.68      160.41     10.26 o 
   1  -6  15       10.02        8.24      5.50 o 
   2  -6  15       11.46       12.38      5.09 o 
   3  -6  15        0.50        0.00      4.69 o 
   4  -6  15        6.35        6.46      4.79 o 
   5  -6  15       39.30       46.87      6.25 o 
   6  -6  15        8.80        3.54      5.05 o 
   7  -6  15        5.74        1.36      4.83 o 
  -3  -5  15       29.80       21.47     11.27 o 
  -2  -5  15        3.88        0.00      7.31 o 
  -1  -5  15       17.34       19.54      7.08 o 
   0  -5  15       38.38       31.97     10.29 o 
   1  -5  15       29.91       36.24      6.17 o 
   2  -5  15        8.21        9.19      5.29 o 
   3  -5  15        9.38       13.06      5.14 o 
   4  -5  15       95.03      104.61      7.60 o 
   5  -5  15       20.27       14.34      5.27 o 
   6  -5  15       30.82       41.87      6.58 o 
   7  -5  15        5.15        6.69      5.16 o 
   8  -5  15        1.18        0.57      4.78 o 
  -3  -4  15        0.51        0.00      7.59 o 
  -2  -4  15       36.17       29.35      8.57 o 
  -1  -4  15        4.43        0.00      9.51 o 
   0  -4  15       42.42       44.78      7.58 o 
   1  -4  15        3.68        0.00      5.88 o 
   2  -4  15        8.28        2.77      6.46 o 
   3  -4  15      135.21      124.47      8.19 o 
   4  -4  15       12.07       10.06      5.11 o 
   5  -4  15       94.38      112.71      7.75 o 
   6  -4  15        2.79        0.31      4.36 o 
   7  -4  15        0.24        0.00      4.48 o 
   8  -4  15       39.77       34.82      5.76 o 
   9  -4  15        0.01        0.00      5.27 o 
  -4  -3  15       50.30       23.01     27.91 o 
  -3  -3  15       70.88       64.86     10.37 o 
  -2  -3  15       73.64       81.94     10.20 o 
  -1  -3  15       89.12       99.45      9.93 o 
   0  -3  15        0.37        0.00      5.94 o 
   1  -3  15       54.85       68.05     10.11 o 
   2  -3  15       10.92       11.42      5.29 o 
   3  -3  15      215.68      173.18     12.71 o 
   4  -3  15      249.73      270.69     11.56 o 
   5  -3  15        2.28        0.00      4.35 o 
   6  -3  15       49.49       57.23      5.94 o 
   7  -3  15        3.18        6.97      4.63 o 
   8  -3  15       10.67       13.94      6.53 o 
   9  -3  15       28.94       26.63      5.60 o 
  10  -3  15        4.34        1.27      4.56 o 
  -4  -2  15       27.21       25.51     21.46 o 
  -3  -2  15       94.91       89.57     18.89 o 
  -2  -2  15       37.05       27.77      8.63 o 
  -1  -2  15       25.80       20.15      7.47 o 
   0  -2  15      131.58      138.56     10.44 o 
   1  -2  15        5.56        0.00      5.57 o 
   2  -2  15      132.74      124.31      8.53 o 
   3  -2  15      164.99      172.37      9.35 o 
   4  -2  15      373.11      350.96     17.95 o 
   5  -2  15      230.06      244.43     10.83 o 
   6  -2  15       19.13       24.24      5.31 o 
   7  -2  15        4.61        3.54      4.46 o 
   8  -2  15       11.70       14.50      4.87 o 
   9  -2  15        0.20        1.40      4.74 o 
  10  -2  15       12.97       23.19      5.22 o 
  -4  -1  15       43.44       16.97     10.84 o 
  -3  -1  15       27.72        8.46      8.62 o 
  -2  -1  15        9.41        1.01      7.64 o 
  -1  -1  15        0.55        0.00      6.31 o 
   0  -1  15      118.02      146.47     10.44 o 
   1  -1  15        0.54        0.00      4.91 o 
   2  -1  15      119.35      116.05      8.60 o 
   3  -1  15      267.98      240.22     11.09 o 
   4  -1  15        0.19        3.18      4.83 o 
   5  -1  15      109.59      123.31      7.74 o 
   6  -1  15       50.02       48.79      5.94 o 
   7  -1  15       88.77      107.27      7.84 o 
   8  -1  15       35.31       39.71      5.67 o 
   9  -1  15       51.95       62.48      6.47 o 
  10  -1  15        0.34        0.00      4.18 o 
  11  -1  15        1.63        0.00      4.91 o 
  -3   0  15        7.46        0.00     12.76 o 
  -2   0  15        6.19        8.87      7.55 o 
  -1   0  15       34.68       34.91      7.73 o 
   0   0  15       43.56       40.06      7.17 o 
   1   0  15      489.88      515.23     18.39 o 
   2   0  15      237.88      219.19     10.66 o 
   3   0  15        0.17        2.38      4.42 o 
   4   0  15       19.94       16.34      4.71 o 
   5   0  15       21.45       14.27      4.65 o 
   6   0  15        0.54        0.82      4.55 o 
   7   0  15      279.46      328.41     12.50 o 
   8   0  15       19.13       17.59      5.41 o 
   9   0  15       23.07       32.27      5.58 o 
  10   0  15       14.53       21.05      4.68 o 
  11   0  15        0.70        0.00      4.55 o 
  -3   1  15        2.66        0.66     13.36 o 
  -2   1  15        1.93        7.82     12.86 o 
  -1   1  15       39.28       23.90     12.46 o 
   0   1  15      197.52      230.27     11.98 o 
   1   1  15      572.31      567.31     19.42 o 
   2   1  15        0.22        0.00      7.62 o 
   3   1  15      129.30      136.11      8.32 o 
   4   1  15       21.40       23.97      7.59 o 
   5   1  15        5.86       11.19      4.55 o 
   6   1  15       12.60       13.92      6.35 o 
   7   1  15       22.19       16.93      5.19 o 
   8   1  15      101.54      109.00      7.84 o 
   9   1  15        5.87        5.71      3.83 o 
  10   1  15        7.18        8.47      4.48 o 
  11   1  15       17.96       17.73      6.65 o 
  -3   2  15        0.77        2.07     14.52 o 
  -2   2  15       69.56       70.60     16.49 o 
  -1   2  15       82.04       75.50     15.79 o 
   0   2  15       30.14       29.10     13.26 o 
   1   2  15       27.43       22.90     12.05 o 
   2   2  15      132.55      127.32      8.68 o 
   3   2  15       79.94       90.05     17.27 o 
   4   2  15        7.55        5.68      4.38 o 
   5   2  15       75.10       65.50     10.16 o 
   6   2  15        8.82       11.15      4.83 o 
   7   2  15       50.55       66.04      6.44 o 
   8   2  15        2.31        0.00      4.03 o 
   9   2  15       26.60       30.63      4.72 o 
  10   2  15        0.58        0.00      5.21 o 
  11   2  15        0.07        0.00      5.96 o 
  -2   3  15        1.44        2.77     14.42 o 
  -1   3  15        5.58        5.19     13.57 o 
   0   3  15       66.91       74.39     15.89 o 
   1   3  15       56.18       69.29     14.57 o 
   2   3  15      204.81      208.60     11.37 o 
   3   3  15      105.60       91.32      9.94 o 
   4   3  15        1.16        0.00      4.42 o 
   5   3  15       17.93       13.50      4.97 o 
   6   3  15       72.10       83.93      8.50 o 
   7   3  15        0.25        0.00      6.20 o 
   8   3  15      122.31      130.21      6.76 o 
   9   3  15        1.39        0.00      4.09 o 
  10   3  15        1.67        0.00      5.71 o 
  11   3  15       55.98       66.49      8.09 o 
  -2   4  15        0.88        7.67     15.63 o 
  -1   4  15        0.48        0.00     13.21 o 
   0   4  15      267.44      267.44     23.45 o 
   1   4  15       73.69       96.33     16.59 o 
   2   4  15       60.47       66.22     14.02 o 
   3   4  15        8.29        9.79      4.99 o 
   4   4  15       11.30       12.61      9.53 o 
   5   4  15        3.93        7.61      4.86 o 
   6   4  15       49.89       62.71      6.29 o 
   7   4  15      148.38      127.09     10.54 o 
   8   4  15        4.43        5.33      2.38 o 
   9   4  15       23.01       36.97      6.16 o 
  10   4  15       11.23       11.97      6.07 o 
  11   4  15       61.81       60.42      7.91 o 
  -1   5  15      143.91      171.92     23.25 o 
   0   5  15        0.72        3.43     14.83 o 
   1   5  15        5.51        7.31     13.62 o 
   2   5  15       18.05       37.32     13.72 o 
   3   5  15        2.96        0.00     10.64 o 
   4   5  15       88.75       91.58     13.26 o 
   5   5  15       41.63       47.66     10.89 o 
   6   5  15       97.69      117.61      8.45 o 
   7   5  15       53.16       77.31      9.68 o 
   8   5  15       94.10       71.19      6.78 o 
   9   5  15        0.28        2.77      6.25 o 
  10   5  15        7.31        0.00      6.01 o 
  11   5  15        7.84        9.29      6.67 o 
   0   6  15       41.51       44.88     17.70 o 
   1   6  15       46.03      100.16     18.31 o 
   2   6  15        4.23        0.00     12.51 o 
   3   6  15      126.28      112.67     16.39 o 
   4   6  15       14.88        6.91     10.84 o 
   5   6  15       13.50       21.74     10.09 o 
   6   6  15       91.27        6.61      2.82 o 
   7   6  15       37.59       44.68      8.98 o 
   8   6  15       71.09       78.60      8.45 o 
   9   6  15        5.54        5.17      6.02 o 
  10   6  15       12.76       10.85      6.51 o 
   1   7  15       48.64       74.69     18.86 o 
   2   7  15       87.28      111.05     18.96 o 
   3   7  15        5.78        9.99     13.01 o 
   4   7  15        0.29        0.00     10.99 o 
   5   7  15       67.00       56.13     11.85 o 
   8   7  15        1.21        0.00      5.42 o 
   9   7  15       19.56        7.08      6.47 o 
  10   7  15       28.14       23.52      7.20 o 
   3   8  15       79.41       90.37     17.85 o 
   4   8  15        0.28        0.00     11.85 o 
   8   8  15       66.16       80.29     11.35 o 
   2  -7  16       30.68       39.79      6.45 o 
   3  -7  16        7.61        8.19      5.65 o 
   0  -6  16        1.96        0.00      5.52 o 
   1  -6  16       45.34       62.08      7.45 o 
   2  -6  16        0.30        5.68      5.40 o 
   3  -6  16       31.55       34.41      6.10 o 
   4  -6  16        0.39        0.00      5.04 o 
   5  -6  16        0.11        0.00      4.83 o 
   6  -6  16        3.16        0.00      4.85 o 
  -1  -5  16        8.67        6.45      6.95 o 
   0  -5  16        4.28        0.00      8.17 o 
   1  -5  16       17.53       10.74      5.55 o 
   2  -5  16       26.76       30.35      5.79 o 
   3  -5  16        0.19        0.54      5.03 o 
   4  -5  16        3.20        0.74      4.92 o 
   5  -5  16        1.61        8.68      5.23 o 
   6  -5  16        1.25        0.00      5.67 o 
   7  -5  16       20.16       17.30      5.74 o 
  -2  -4  16        1.07        0.00      7.90 o 
  -1  -4  16       10.00        2.73      7.23 o 
   0  -4  16        0.57        0.00      6.49 o 
   1  -4  16        5.14        0.00      5.99 o 
   2  -4  16       87.95       86.35      7.75 o 
   3  -4  16       99.77       85.91      7.54 o 
   4  -4  16        5.19        8.74      5.15 o 
   5  -4  16        1.48        0.00      4.67 o 
   6  -4  16        6.65        3.83      4.68 o 
   7  -4  16        6.79        2.90      5.18 o 
   8  -4  16       12.02       14.87      5.12 o 
  -2  -3  16      102.72      120.52     13.62 o 
  -1  -3  16        0.06        0.00     11.62 o 
   0  -3  16        5.95        1.57      6.72 o 
   1  -3  16       20.17       19.78      6.26 o 
   2  -3  16        0.61        0.00      5.44 o 
   3  -3  16      179.12      185.84     13.57 o 
   4  -3  16        0.24        1.05      5.37 o 
   5  -3  16       17.97       20.06      5.44 o 
   6  -3  16        2.99        4.04      4.62 o 
   7  -3  16       30.19       29.95      5.75 o 
   8  -3  16       10.83       18.22      5.31 o 
   9  -3  16        5.69        6.66      5.77 o 
  -2  -2  16       56.23       67.61     10.32 o 
  -1  -2  16       69.72       93.00     15.76 o 
   0  -2  16       21.61       17.50      7.04 o 
   1  -2  16       64.90       63.26     12.20 o 
   2  -2  16       82.02       78.86      7.83 o 
   3  -2  16        3.53        0.00      5.10 o 
   4  -2  16       29.77       29.30      7.77 o 
   5  -2  16       82.48      108.56      7.80 o 
   6  -2  16       43.27       36.45      5.97 o 
   7  -2  16       40.86       49.00      6.29 o 
   8  -2  16       20.07       25.02      7.99 o 
   9  -2  16       12.27       10.36      5.32 o 
  -2  -1  16        4.23        0.90      7.78 o 
  -1  -1  16        8.27        9.95      6.87 o 
   0  -1  16        2.61        0.00      6.22 o 
   1  -1  16       24.00       23.42      6.13 o 
   2  -1  16       61.90       63.73      7.05 o 
   3  -1  16      246.73      260.94     11.93 o 
   4  -1  16       10.62        1.15      5.42 o 
   5  -1  16       21.89       24.93      5.53 o 
   6  -1  16      148.60      172.18      9.22 o 
   7  -1  16        2.63        0.28      4.82 o 
   8  -1  16       43.33       40.02      5.83 o 
   9  -1  16        1.78        0.00      4.67 o 
  10  -1  16        1.83        0.00      5.36 o 
  -2   0  16        3.00        0.00      7.44 o 
  -1   0  16       25.65       21.39      7.54 o 
   0   0  16       71.11       84.27     10.57 o 
   1   0  16       30.83       34.15      6.85 o 
   2   0  16      116.37      120.35      9.03 o 
   3   0  16       86.29       90.80      8.02 o 
   4   0  16       21.37       39.96      6.66 o 
   5   0  16       21.30       31.12      5.78 o 
   6   0  16       12.66        7.93      5.08 o 
   7   0  16       66.01       81.54      7.41 o 
   8   0  16       11.50        7.64      5.22 o 
   9   0  16        0.15        0.00      5.13 o 
  10   0  16       18.61       23.70      5.90 o 
  -2   1  16        0.17        0.00     12.15 o 
  -1   1  16       22.86       39.94     13.87 o 
   0   1  16       13.34        7.50      6.15 o 
   1   1  16      125.87      119.58      9.31 o 
   2   1  16      213.14      219.04     11.26 o 
   3   1  16        3.73        8.19      5.25 o 
   4   1  16       43.68       53.26      6.37 o 
   5   1  16       83.77       76.48      9.48 o 
   6   1  16      156.99      188.31     12.61 o 
   7   1  16       15.94       28.43      5.67 o 
   8   1  16        8.57        9.29      5.27 o 
   9   1  16        3.76        6.55      4.99 o 
  10   1  16       34.04       55.23      6.75 o 
  -1   2  16       36.57       26.28     14.17 o 
   0   2  16      126.86      136.52     17.85 o 
   1   2  16      150.44      150.79     17.20 o 
   2   2  16        5.08       11.55      5.61 o 
   3   2  16        7.53       11.12      5.28 o 
   4   2  16      101.16      113.22      8.37 o 
   5   2  16        2.43        5.15      4.97 o 
   6   2  16      226.10      237.31     11.73 o 
   7   2  16       34.00       31.32      7.82 o 
   8   2  16       17.68       20.07      5.21 o 
   9   2  16       18.61       18.31      5.85 o 
  10   2  16        7.25       14.64      6.24 o 
  -1   3  16        2.70        3.83     14.42 o 
   0   3  16      104.68      123.96     18.31 o 
   1   3  16        2.78        0.00     11.70 o 
   2   3  16       75.82       92.90     14.93 o 
   3   3  16       19.65       12.90      4.97 o 
   4   3  16       36.91       27.80      5.74 o 
   5   3  16       85.84       86.19      7.26 o 
   6   3  16        0.10        3.22      4.58 o 
   7   3  16       55.55       45.19      8.27 o 
   8   3  16        2.45        0.00      4.96 o 
   9   3  16        2.06        0.00      5.08 o 
  10   3  16       10.86       16.73     12.56 o 
   0   4  16        7.75        8.32     14.52 o 
   1   4  16      262.62      310.66     24.46 o 
   2   4  16       59.77       58.25     14.47 o 
   3   4  16        3.75        0.00     10.44 o 
   4   4  16        2.51        2.12      4.11 o 
   5   4  16       13.66        5.21      5.09 o 
   6   4  16      120.75      142.36      9.00 o 
   7   4  16        6.17        3.36      5.16 o 
   8   4  16        1.09        3.58      7.31 o 
   9   4  16        0.64        0.00      7.46 o 
  10   4  16        1.26        0.00      6.00 o 
   1   5  16       42.08       61.43     16.54 o 
   2   5  16        0.57        0.00     12.15 o 
   3   5  16        2.22        5.19     11.75 o 
   4   5  16        7.56        6.81     10.49 o 
   5   5  16       59.78       80.34     12.86 o 
   6   5  16        0.49        0.00      5.27 o 
   7   5  16       44.99       55.35      6.69 o 
   8   5  16        9.74        7.51      7.62 o 
   9   5  16        3.18        0.00      7.11 o 
  10   5  16       43.61       56.90      7.46 o 
   2   6  16       35.22       48.36     15.73 o 
   3   6  16        0.44        0.00     12.00 o 
   4   6  16       18.05       13.92     11.55 o 
   5   6  16       27.49       61.12     12.51 o 
   6   6  16      137.27      169.25     15.73 o 
   7   6  16        7.60       10.74      7.72 o 
   8   6  16        5.28        0.00      7.62 o 
   9   6  16       25.17       25.72      9.63 o 
   4   7  16        1.47        5.04     12.05 o 
   5   7  16       21.99       19.52     11.40 o 
   2  -5  17        0.08        0.00      7.99 o 
   3  -5  17       15.18       16.99      6.86 o 
   4  -5  17        0.37        0.00      4.86 o 
   5  -5  17       20.68       22.75      6.66 o 
   1  -4  17        7.67        8.02      6.18 o 
   2  -4  17       11.62        2.37      5.70 o 
   3  -4  17       24.93       35.39      6.20 o 
   4  -4  17        0.51        0.00      4.83 o 
   5  -4  17       25.05       20.68      5.71 o 
   6  -4  17        0.63        1.55      5.16 o 
   0  -3  17        3.21        0.00      6.43 o 
   1  -3  17        6.53        8.11      6.11 o 
   2  -3  17       19.52       36.86     10.46 o 
   3  -3  17        0.01        0.00      6.20 o 
   4  -3  17       18.08       26.47      5.93 o 
   5  -3  17       25.81       28.93      5.99 o 
   6  -3  17       71.51       75.54      7.33 o 
   7  -3  17        2.84        2.17      5.27 o 
   0  -2  17       40.70       43.67      7.91 o 
   1  -2  17        3.15        0.00      6.16 o 
   2  -2  17        0.79        0.00      5.08 o 
   3  -2  17       10.81       19.02      5.72 o 
   4  -2  17        0.08        0.00      6.61 o 
   5  -2  17        1.74        0.64      4.58 o 
   6  -2  17       55.31       60.23      8.04 o 
   7  -2  17       66.66       74.31      7.24 o 
   8  -2  17       13.04       10.33      5.42 o 
   0  -1  17      112.76      133.42     15.46 o 
   1  -1  17        0.22        2.68      6.30 o 
   2  -1  17        8.97        7.73      6.12 o 
   3  -1  17        9.74       10.67      5.87 o 
   4  -1  17      121.73      116.49      8.40 o 
   5  -1  17        0.29        1.06      4.99 o 
   6  -1  17        1.95        2.77      4.87 o 
   7  -1  17       15.60        8.88      5.35 o 
   8  -1  17        1.45        2.08      5.13 o 
   9  -1  17       30.71       36.73      6.20 o 
   0   0  17       56.66       61.08      8.45 o 
   1   0  17       95.37       99.55      9.38 o 
   2   0  17        1.24        0.00      5.34 o 
   3   0  17        1.78        0.00      4.77 o 
   4   0  17      132.27      115.66      9.88 o 
   5   0  17       42.31       46.18      6.52 o 
   6   0  17       15.17       21.90      5.71 o 
   7   0  17       12.70       16.44      5.13 o 
   8   0  17       30.89       31.85      6.28 o 
   9   0  17       47.38       53.22      8.80 o 
   0   1  17       40.95       54.26     14.37 o 
   1   1  17        0.94        0.00      7.87 o 
   2   1  17        6.79        9.26      6.71 o 
   3   1  17        6.09        9.73      5.05 o 
   4   1  17       23.37       23.98      5.89 o 
   5   1  17      155.39      173.55      9.82 o 
   6   1  17        4.12        0.35      5.80 o 
   7   1  17       74.13       91.40      7.77 o 
   8   1  17       13.59       11.48      5.56 o 
   9   1  17        0.72        3.96      5.29 o 
   0   2  17       35.24       44.33     14.47 o 
   1   2  17       63.80       76.51     15.03 o 
   2   2  17        0.88        0.90      5.53 o 
   3   2  17        3.99        2.41      5.30 o 
   4   2  17       60.62       68.95      9.86 o 
   5   2  17       45.04       58.12      6.49 o 
   6   2  17       42.26       34.59      5.77 o 
   7   2  17       15.50       18.31      6.71 o 
   8   2  17        1.86        9.25      5.10 o 
   9   2  17       69.15       96.50      8.08 o 
   1   3  17       28.53       26.28     13.92 o 
   2   3  17        3.33        0.66     11.35 o 
   3   3  17       20.73       23.10     11.80 o 
   4   3  17       85.74       97.34      8.33 o 
   5   3  17       15.74       26.75      6.00 o 
   6   3  17       38.23       40.30      8.27 o 
   7   3  17        0.00        4.69      6.81 o 
   8   3  17       42.02       47.21      6.56 o 
   9   3  17       14.26       14.88      7.72 o 
   2   4  17       24.02        8.27     13.01 o 
   3   4  17       89.35       92.14     15.33 o 
   4   4  17        0.48        0.00     10.29 o 
   5   4  17       43.33       59.02      6.96 o 
   6   4  17        0.69        0.00      5.19 o 
   7   4  17       38.81       55.27      8.45 o 
   8   4  17       25.71       30.97      8.07 o 
   3   5  17       29.93       27.28     13.16 o 
   4   5  17       48.36       66.32     14.12 o 
   5   5  17        3.78        0.00      9.99 o 
   6   5  17       14.59        9.38      9.63 o 
   7   5  17       14.12       13.08      6.10 o 
   8   5  17        4.07        9.38      8.57 o 
   3  -2  18        0.08        0.00      5.33 o 
   4  -2  18       22.02       16.84      6.06 o 
   5  -2  18        9.02        7.97      5.50 o 
   3  -1  18       24.19       30.60      6.80 o 
   4  -1  18        4.03        8.69      5.89 o 
   5  -1  18      104.69      113.90      8.52 o 
   6  -1  18       16.73       12.07      5.79 o 
   3   0  18       21.88       31.14      6.89 o 
   4   0  18       23.36       17.20      5.99 o 
   5   0  18       11.50        9.13      7.46 o 
   6   0  18       21.43       19.96      5.56 o 
   7   0  18       21.46       18.72      5.63 o 
   3   1  18        0.68        1.18      5.61 o 
   4   1  18       34.28       54.05      7.17 o 
   5   1  18        9.33        7.30      5.60 o 
   6   1  18       23.91       12.41      7.51 o 
   7   1  18        1.23        0.00      5.22 o 
   3   2  18       23.49       24.38      8.60 o 
   4   2  18        1.20        0.00      5.37 o 
   5   2  18       58.20       75.47      7.73 o 
   6   2  18        1.94        7.37      5.66 o 
   7   2  18       32.45       29.75      7.41 o 
   5   3  18        4.08        7.77      5.61 o 
   6   3  18        6.40       10.90      5.72 o 
                                                 
